# Supplementary material for: Pathway metabolite ratios reveal distinctive glutamine metabolism in a subset of proliferating cells
Source: Mol Syst Biol. 2025 Jun 5;21(8):4. doi: 10.1038/s44320-025-00099-0 (PMC12322234; doi:10.1038/s44320-025-00099-0)
Supplement: Supplementary file 4 — Dataset EV1 [file 44320_2025_99_MOESM4_ESM.xlsx]

## Sheet: Dataset EV1
	3PG	6PG	AcCoA	alanine	arginine	asparagine	aspartate	ATP	citrate	CoA	cysteine	DHAP	E4P	FBP	fumarate	GAP	glucose	hexose phosphate	glutamate	glutamine	glycine	histidine	isoleucine	lactate	leucine	lysine	malate	MalCoA	methionine	NAD	NADH	NADP	NADPH	oxoglutarate	PEP	phenylalanine	proline	pyruvate	ribose phosphate	S7P	serine	succinate	SuccCoA	threonine	tryptophan	tyrosine	UDP-GLC	valine	cellline
KLE_1	14.534	13.1036	17.4006	15.6513	17.161	14.1632	14.6419	16.5637	14.876	13.2337	10.1426	19.7008	15.2416	14.2555	13.8893	16.2694	16.6643	13.9351	16.4658	17.6494	12.6766	14.8201	15.0463	12.9796	13.4977	16.6722	17.2417	16.863	15.1907	14.9457	11.7278	15.2036	14.4263	14.48	14.5417	17.0619	16.8588	13.6183	11.3299	9.17058	14.4824	10.9334	10.9403	16.2325	14.2821	14.9902	15.6067	15.8434	KLE
MFE296_1	15.4447	12.4606	15.9167	16.3706	15.3598	13.9709	13.8481	16.5679	15.0459	14.8631	8.86184	21.0647	14.2111	14.0839	13.64	16.0256	15.8186	14.5633	17.8617	18.3309	13.7223	15.974	14.9353	13.2617	13.3055	15.2142	17.0365	17.9613	15.2251	14.8538	12.4633	16.1582	12.3622	14.8249	14.4302	16.6551	17.5455	12.9315	12.5426	10.4804	16.5519	11.642	12.409	18.1893	13.6406	14.933	15.7574	15.2951	MFE296
MFE319_1	15.1441	13.6802	17.0089	15.8001	15.4403	14.6906	14.1891	16.3666	15.1384	14.5078	10.1558	19.9713	14.7559	14.5511	13.8811	15.681	15.7982	14.1123	17.5516	17.9716	13.2651	15.5137	14.9979	13.1853	13.3053	15.7829	17.4692	18.3392	15.0978	15.2215	12.0483	16.1656	12.9053	14.6632	14.3147	16.7445	17.4298	12.4678	11.6251	8.92861	14.9924	11.2927	11.7908	16.8559	13.9006	14.9149	16.7215	15.5122	MFE319
Ishikawa_1	15.1427	13.2179	15.8258	16.1466	16.0235	15.2625	14.8313	16.3091	14.3475	14.3803	9.72136	20.1793	14.4938	13.9039	14.4419	15.6397	15.7301	13.7489	17.2533	17.4704	13.3599	15.4104	15.0815	13.2251	13.3562	16.1189	18.0326	17.0179	14.9938	15.0171	12.1629	16.4054	12.7408	14.7053	14.9341	16.5489	17.7162	13.1555	12.2418	9.23762	15.6733	12.3368	13.1269	17.1832	13.9695	14.7447	15.8616	15.4078	Ishikawa
RL952_1	15.4795	13.6993	15.3457	16.3717	15.8972	14.3247	14.6069	16.5974	14.9059	14.772	9.66591	20.2469	14.3617	13.7974	13.887	15.3006	15.6999	14.4638	17.7742	17.8536	14.2523	15.5037	15.0301	12.7694	13.2551	16.2656	17.469	18.0186	15.0593	15.2097	12.1208	16.7915	12.4809	14.8247	15.0757	16.4978	17.2304	12.8787	12.3322	9.60816	15.9348	12.3724	13.4152	17.6359	13.5451	14.6391	16.1236	15.1365	RL952
HEC1A_1	15.5353	13.9775	16.1636	15.6828	15.932	13.7735	14.8637	16.0938	14.755	12.8658	10.0796	19.5065	14.9426	13.8423	14.5717	16.5043	15.1191	13.3867	17.0628	18.1631	13.3274	14.4745	15.0546	13.4878	13.3278	16.0978	18.1014	16.7336	15.0578	15.0613	11.6565	16.4605	14.3227	13.121	15.5001	17.0007	16.8847	12.7479	11.1108	8.16295	14.6269	10.8788	11.1881	16.9094	14.2552	14.8528	16.489	15.6665	HEC1A
AN3CA_1	14.7832	12.4292	18.2791	15.3591	15.4759	15.551	14.5565	16.4874	14.8548	13.7059	10.0234	18.2872	15.1276	14.5074	14.5594	15.9906	16.1168	13.0973	18.0473	18.7304	12.6618	14.6635	14.5793	13.2622	12.9564	15.8684	18.043	16.9804	14.3846	16.2144	11.3674	16.8744	13.7584	14.7038	14.4023	17.1276	18.3192	13.3514	12.1665	8.13151	13.2192	11.0954	11.3578	17.296	14.086	15.1344	15.4836	15.8583	AN3CA
U87_1	14.7657	13.1769	16.7582	15.8786	16.2928	14.4648	13.9959	16.1232	14.428	14.275	9.14248	20.2646	15.2687	15.3979	13.3672	16.0351	13.3738	14.1697	17.1221	18.2164	12.4835	14.9185	15.2071	13.6662	13.5576	16.6044	17.376	16.6798	15.007	15.1511	12.0326	15.2281	14.6004	14.3552	14.1609	17.2238	17.5781	13.4233	13.2819	8.78787	13.7748	11.7199	11.4313	16.8252	13.8826	15.3911	14.9618	15.8023	U87
LNCaP_1	15.7212	13.0203	16.9312	15.8979	17.7177	17.1162	14.4055	16.3162	15.5119	13.4877	9.19852	18.8647	14.4422	14.1076	14.2114	16.5253	15.0627	13.3912	17.0336	17.8661	12.6565	14.7262	15.1081	13.752	13.4729	15.9812	17.4672	15.7022	15.1955	15.035	12.7194	16.3416	13.0297	13.722	15.2017	16.1519	17.5564	12.7804	12.6569	9.66429	16.1698	11.1144	12.2592	15.784	14.1184	14.4388	15.7504	14.8867	LNCAP
HUE-T_1	15.2493	14.8291	16.8308	14.3879	16.8119	15.6337	13.9579	16.3802	14.9079	13.3908	9.17511	18.8369	14.5954	14.5236	14.3988	15.5535	15.0066	14.5105	17.5105	17.5643	13.5309	14.5037	14.6434	14.045	13.2864	16.3945	18.0062	17.6814	14.5653	15.4569	11.7821	16.4114	12.524	13.443	15.1028	16.7572	17.6626	11.7955	12.0217	9.60207	15.6495	12.0999	12.491	16.9706	13.6556	14.3909	16.5473	15.3455	HUE-T
22RV1_1	15.8942	12.9877	16.3207	15.9314	17.3904	16.7056	15.2083	16.5809	15.277	13.7031	9.69328	19.339	14.5298	13.9453	14.47	15.7611	14.6206	14.8433	17.1447	17.7315	13.593	14.3662	15.2736	12.5856	13.6749	14.9976	18.1507	17.4479	14.8258	16.1293	12.5889	16.3097	12.695	13.222	15.5788	16.6472	17.9865	12.4148	12.0325	9.96581	15.2091	11.8888	12.7669	15.5624	13.9111	14.5805	15.1775	15.197	22RV1
PNT1_1	15.3448	15.2453	16.7654	15.6449	17.2785	17.3426	14.6389	16.7954	15.0058	13.3408	9.92924	19.4614	14.7093	13.8867	14.2532	15.897	15.6224	13.6537	17.5716	17.9853	12.1745	15.3474	15.1546	13.7282	13.3632	14.9312	17.4585	17.2679	15.3894	15.0424	11.5801	15.8312	12.8505	14.4315	14.6292	16.425	17.4827	12.8826	12.4859	8.91783	14.7256	11.3435	12.059	15.914	13.65	15.1718	16.4605	14.9754	PNT1
OVCAR3_1	15.2135	12.1743	16.2413	15.8856	17.6501	16.7632	14.7848	16.174	14.7607	13.7414	9.11016	19.7886	14.8122	14.2482	14.2254	17.0322	15.3487	13.3731	17.1733	18.6373	11.5451	15.0675	15.1656	13.617	13.6109	15.9814	17.2729	15.2484	15.4092	14.4991	12.0657	15.8601	14.2036	14.2749	14.4065	16.9016	17.8574	13.5264	12.5174	9.61826	15.6229	10.6936	11.6306	15.6794	14.3345	15.0414	16.1039	15.425	OVCAR3
SKOV3_1	15.5914	14.5777	16.4262	15.1615	17.667	16.5727	14.2412	16.0468	15.1008	12.0612	9.43763	19.5088	14.4638	13.8818	14.3935	16.6857	15.685	13.1823	17.4325	16.4841	12.4256	15.3803	15.3306	13.7638	13.4377	16.4836	17.3628	16.0884	15.3882	14.9548	12.0731	16.493	13.1792	12.8736	15.7623	16.3135	16.9501	11.9825	12.3556	9.18687	15.448	10.6249	11.3195	16.0113	13.9563	14.4927	16.8531	15.1868	SKOV3
A2780_1	15.7481	14.0435	17.2337	15.7999	17.6872	17.4787	13.6046	16.4265	15.402	13.6036	9.43645	19.5726	14.3597	14.2722	14.2897	15.0155	14.8325	14.1806	17.5493	16.9191	13.8785	14.6473	15.0798	13.7474	13.3346	15.7641	17.6926	18.1343	15.0094	14.8642	12.216	16.2237	11.6103	15.3659	15.5739	15.6806	17.5736	12.9451	12.3111	9.9259	15.342	12.0795	12.9914	15.9134	13.197	13.9854	16.2361	14.1748	A2780
MAD11_1	15.3042	14.7031	15.7348	16.27	15.8158	13.5161	14.0596	16.3478	14.901	13.4701	9.12332	20.0629	14.5228	14.4036	13.927	15.9644	14.6635	14.3576	17.5319	17.723	13.5576	15.1668	15.146	12.7271	13.6576	15.9218	17.5053	17.3979	15.4062	15.3349	11.7211	16.7853	13.1099	13.5727	14.824	16.8918	16.9451	12.0493	12.2583	10.2683	15.7597	11.9007	12.2776	17.4869	14.043	14.7611	16.8481	15.1939	MAD11
HEPG2_1	14.2976	12.4219	16.469	16.5955	15.5933	13.7673	16.5533	13.2043	13.2365	11.6235	9.0335	17.4334	15.0907	14.4849	15.5938	17.6671	16.4551	13.724	17.1916	17.3799	10.5617	14.9842	15.3421	14.2798	13.6933	16.882	18.4531	14.999	14.8522	16.2009	12.1949	13.4743	15.7854	13.0923	13.5551	17.3675	16.7307	13.9719	12.2012	9.5525	15.4631	10.4026	9.85436	18.0609	13.9638	14.8044	16.6024	15.9181	HEPG2
PHSCH8_1	15.6209	13.9115	16.0962	15.676	15.9329	14.429	15.5241	16.3701	15.4305	14.2526	9.31716	19.5844	14.8146	14.1819	14.0828	15.4783	15.7543	13.8264	18.0406	17.4217	14.1849	14.5878	15.015	12.4052	13.4363	16.3473	17.7775	18.2343	14.913	15.3444	12.0622	16.6211	13.5242	14.42	14.9766	16.9035	16.6025	13.1235	11.9547	8.02353	15.2817	11.4111	12.2151	17.1283	13.8449	15.0242	16.4179	15.5116	PH5CH8
MCF7_1	15.2061	15.4068	15.2803	15.7124	16.4063	14.6517	14.3875	16.1444	14.1706	13.1669	9.10322	19.6131	14.9079	13.7319	13.7708	17.1115	15.9738	13.4803	16.4998	19.1216	12.6228	15.2167	15.3643	12.7742	13.7778	16.6803	17.1015	14.8006	15.3113	14.5856	11.4019	15.6579	14.7827	12.5302	15.1467	17.4733	16.7301	13.3926	12.1164	9.26149	15.4119	11.4038	11.9813	16.6884	14.8246	15.3785	15.5359	16.1645	MCF7
MDAMB231_1	14.5879	15.3336	15.1794	15.3629	16.1221	13.6106	13.9429	15.6957	14.8809	12.9673	8.71414	19.6898	14.9027	15.0859	13.4715	16.8424	14.8569	13.5616	17.3295	17.317	12.1943	15.8624	15.3136	12.9434	13.6604	16.4165	17.0355	15.4517	15.4465	14.9666	11.5947	16.0392	14.9072	13.5059	14.013	17.3916	16.3354	11.8678	14.3469	11.3431	15.0731	11.2759	11.2652	17.1003	14.5729	15.57	16.0312	16.099	MDAMB231
MDAMB458_1	15.4197	14.7769	16.6145	16.0187	16.1308	15.6498	14.0581	16.039	15.2048	14.1641	9.62709	18.3404	14.8495	14.8955	14.2348	15.1664	13.9586	14.142	17.6122	17.6734	13.9086	14.5611	15.313	13.7654	13.5216	15.0991	17.7911	17.2923	14.4256	14.8653	11.5612	15.8826	13.291	15.2158	15.0847	16.4218	17.7254	12.8802	13.2164	9.75954	15.2702	12.299	12.9321	15.0663	13.6166	14.7227	16.6425	14.9921	MDAMB468
BT474_1	15.4851	13.356	16.5003	16.1101	16.0368	15.5359	15.0958	16.3663	14.9394	13.8523	9.3984	18.6851	14.8284	14.2012	14.3204	15.9513	13.8887	14.0945	17.0763	18.2255	13.2102	14.6697	15.225	13.2628	13.6956	15.5488	17.6482	16.5588	14.816	15.3685	12.0178	16.1673	13.8419	14.4348	15.058	16.7313	16.9202	14.1236	12.5291	8.50707	15.9159	11.7954	12.4609	15.759	14.0627	14.9838	16.0711	15.3624	BT474
ASPC1_1	15.051	13.0208	16.9609	15.6053	16.9473	16.2001	13.1928	16.5069	14.5428	12.7487	10.6082	19.3118	15.1054	14.4872	14.2769	14.6328	15.5378	14.0824	16.2753	17.2727	13.4386	13.2634	15.2632	13.8814	13.5522	14.625	17.4569	18.1876	15.1442	15.7184	12.0523	16.556	13.0192	13.5327	14.6655	16.2833	18.3256	13.1402	12.6056	9.0706	13.3626	14.1712	13.2851	15.4783	13.6742	14.7403	16.4468	15.0176	ASPC1
PANC1_1	14.99	14.6026	16.5952	16.2809	15.9802	14.955	15.0282	16.3037	14.8184	14.3838	9.35479	19.7481	15.0197	14.2744	13.5841	15.7654	15.8347	13.555	18.1341	18.1541	12.7052	14.7451	15.2247	12.6395	13.5041	16.6353	16.9708	16.7373	14.9294	15.3046	11.9002	16.3112	13.8333	14.1894	13.9103	17.0258	17.8091	13.0675	12.8673	7.84292	14.1366	11.8188	12.3334	17.5528	14.0772	15.2445	16.3195	15.7594	PANC1
PaCa2_1	15.1067	13.3051	14.679	16.195	15.9638	14.4643	14.0951	16.0669	14.1946	14.2228	9.87629	20.278	14.66	14.849	13.5912	16.7515	14.2429	13.7221	17.3546	17.1391	12.4771	14.9089	15.5273	14.0015	13.7804	16.1569	16.9649	15.2754	15.5297	14.7719	11.9636	15.9118	14.2277	12.85	14.9957	17.0365	17.5058	12.7538	12.596	11.778	15.1919	11.7697	12.0273	16.7484	14.0538	15.4564	15.5268	16.0207	MIAPACA2
BXPC3_1	14.9766	16.5117	16.8071	16.0846	17.6001	16.839	14.8684	16.2849	14.8034	13.8083	10.0314	19.0177	15.0908	14.9598	14.1889	15.2708	13.6776	14.0498	17.1883	18.2227	12.7446	14.5666	15.5139	13.5554	13.8832	15.5575	18.0051	17.0193	15.1616	15.3744	11.7604	16.5649	13.3152	13.3644	14.1804	16.5736	17.7102	11.6846	13.1792	8.56121	12.9888	12.2958	12.6324	15.4403	13.7287	14.8848	16.0197	15.1043	BXPC3
U251_1	14.897	14.2372	17.4653	15.8388	15.7344	16.4416	14.8258	16.7239	14.3159	13.8082	9.45026	19.7435	14.7451	13.7134	14.0809	16.659	15.5152	14.5878	17.5932	18.9033	11.7965	15.4917	15.0009	13.1987	13.3556	16.4124	17.0531	15.6671	15.0623	14.5166	12.1582	16.5139	13.2325	14.0632	13.7447	17.3443	17.6143	12.9701	11.8971	8.71171	14.9711	11.0105	11.8043	16.7552	14.4851	15.3436	16.0687	15.8462	U251
AML12_1	14.2967	13.1291	16.6084	16.3016	16.6659	13.8343	14.1314	16.2099	15.1112	13.7705	9.11056	19.4884	15.1075	14.8455	14.0018	16.3724	14.2594	14.5676	16.8535	18.0738	12.5751	14.4355	14.9544	14.0254	13.1321	15.8146	17.3218	16.368	13.5467	14.1261	11.2904	14.9515	14.5713	14.476	14.024	17.1575	17.7051	14.1797	12.7176	10.9984	15.4072	11.416	11.189	16.6111	13.9269	15.4413	16.2693	16.2574	AML12
C42B_1	15.7884	12.5749	16.345	16.7782	18.3801	17.1793	15.0951	16.1706	15.7688	13.7593	9.43112	18.4695	14.4723	14.0911	14.6109	16.1835	14.4057	13.1405	17.5908	17.7815	12.1648	14.1945	15.4772	14.9684	13.5646	14.9651	17.7427	16.0457	15.0105	14.6637	12.0265	16.1764	13.0049	14.78	15.2827	15.6337	18.7318	14.0477	13.0242	10.2338	16.6982	11.1957	12.359	14.993	12.7464	15.0223	15.352	14.1415	C42B
PC3_1	15.777	12.8113	16.1393	16.133	17.4713	17.0144	14.6384	15.7875	15.0663	12.9743	9.13127	19.4215	14.762	14.3101	14.1592	16.8565	14.1074	13.8832	17.358	17.3177	11.6217	14.2409	15.5572	13.7991	13.6939	14.9294	17.2989	15.3402	15.5585	14.0063	11.9102	15.3514	14.0275	14.243	15.5547	16.5994	18.4901	13.4121	13.0996	10.9488	14.824	10.8437	11.358	15.5926	13.4574	15.2325	16.2119	15.1472	PC3
HUH7_2	15.3133	13.5004	16.6999	14.5796	16.4925	14.4586	13.9656	16.4454	13.2798	13.4976	8.88267	18.6688	14.8337	13.8968	14.1729	16.6094	15.2197	14.5718	16.8833	18.1011	12.0967	14.8493	15.3909	13.9784	13.6388	16.6434	17.8538	14.2131	15.477	14.5453	10.242	15.5068	13.8275	14.0827	14.7319	16.9389	18.0722	13.7136	12.6222	11.1783	16.2948	12.5462	12.7459	16.7753	14.1804	15.3477	15.9334	15.8038	HUH7
SKHEP_2	14.2442	14.3238	17.0116	13.8031	16.1442	14.2177	13.5211	16.3981	14.019	13.3662	9.31715	19.2174	15.0567	14.416	13.5331	15.8916	15.5655	15.3002	17.4415	17.8239	11.9415	15.5607	15.5122	14.0754	13.7298	16.4491	17.236	16.6131	15.5067	15.14	11.1663	14.307	13.8049	14.8746	13.8755	16.8291	17.4875	13.374	13.7955	11.0278	14.8781	12.4017	11.9155	17.1547	13.433	15.2652	15.6042	15.4589	SKHEP1
HEP1-6_2	14.8295	12.7778	16.396	14.4416	16.2986	14.3566	13.901	16.6985	13.8811	13.4105	8.99503	19.458	14.9905	14.1821	13.3609	17.0526	15.0939	14.8356	17.588	18.4109	11.8214	14.9207	15.4535	13.5007	13.7376	16.6172	16.8478	14.8657	15.8926	14.6393	11.8001	15.3579	14.7484	13.1651	14.2684	17.0958	17.0044	13.1916	13.0251	10.4256	15.1806	11.6202	11.6664	17.1221	14.277	15.3237	16.9661	16.1854	HEPA1-6
MCF10A_2	15.459	13.8901	17.4878	15.7886	16.7679	14.8038	14.6567	16.1549	13.6804	11.4413	9.3649	18.3272	15.0722	13.99	13.6008	17.1794	15.555	14.0086	16.8097	18.0271	11.7334	15.0234	15.0913	14.4327	13.585	16.2207	17.0222	14.838	15.1212	14.8786	10.7867	15.6034	14.7555	13.5599	14.5581	16.8678	17.608	14.651	12.2595	9.95886	14.5299	10.5999	10.3622	16.1472	13.8462	15.3107	15.2548	15.7412	MCF10A
AD1_2	15.1152	12.5755	15.3909	16.1134	17.2982	17.0958	15.0668	16.8248	15.4582	14.1996	11.1804	17.8424	14.7783	13.4755	15.2968	15.6514	15.8605	13.0542	17.4012	18.2547	12.2876	13.5299	15.2046	14.5044	13.436	15.042	18.7655	15.7009	14.6411	15.3853	11.3328	16.426	13.5398	14.6919	15.0655	16.4201	18.361	12.4048	13.0354	10.4298	15.2327	12.7676	13.8445	15.5007	13.8326	14.4049	15.9172	15.071	CWR-AD1
D567_2	14.8653	12.71	15.4033	16.1505	17.4647	16.5039	14.5492	16.5727	14.4134	14.3923	11.7691	18.3216	14.8908	13.9009	14.9315	15.4076	15.8491	13.1819	17.1597	17.3546	12.4045	13.5316	15.5089	14.8258	13.737	15.2414	18.8179	15.4151	14.8974	15.515	12.0289	16.8427	13.4775	13.5507	15.1473	16.7136	18.5082	11.199	12.6213	9.90964	14.5875	13.6009	14.1913	15.4687	13.7078	14.6734	15.5727	15.5545	D567
DU145_2	15.6086	13.3922	14.2537	15.6833	17.3545	17.7787	15.3696	16.3838	15.1165	14.4399	10.8927	19.8767	14.5102	13.0629	14.3867	16.2514	14.6009	12.6609	18.0801	16.7635	11.4528	14.5142	15.4596	14.4778	13.6271	14.7191	17.5027	14.8843	14.8011	14.4494	11.7853	16.2592	13.6133	14.8853	15.2861	16.5859	18.3699	13.7254	13.0906	10.1931	15.8281	11.7543	13.2324	15.8594	14.2702	14.7782	16.2941	15.2553	DU145
MR420_2	15.7533	12.5039	15.6996	16.0318	17.8532	16.9171	14.3203	16.7605	15.651	13.7772	10.0079	19.3603	14.2636	13.1381	14.8072	16.5182	14.2941	13.6056	17.5749	18.7145	13.0356	14.1177	14.8122	15.1935	13.2642	16.3187	17.4957	14.996	14.1624	14.8406	12.7447	15.6644	13.0568	14.2893	15.6011	16.0243	18.3514	12.2851	13.049	10.9838	15.8715	11.4152	13.04	16.0201	13.3996	13.5636	15.1681	14.7712	MR42D
BT20_3	14.8496	13.417	16.6044	15.6768	17.4567	16.7216	13.8993	16.0938	14.2938	11.9786	10.0269	18.9313	14.9597	14.6499	14.5637	16.6294	14.5219	14.0393	17.2045	17.55	10.8463	14.4013	15.4039	14.2834	13.5984	15.4598	17.0237	16.1759	15.3018	15.3609	11.7797	15.4392	14.1629	14.2975	14.5318	16.4051	17.4125	13.3468	11.7532	10.6115	14.997	11.251	11.0998	15.6374	14.0475	15.0267	16.2993	15.3878	BT20
MCF7_3	14.9691	14.3089	15.5642	16.2408	16.2244	14.937	14.6768	15.9776	13.7763	13.8691	9.80097	19.382	14.8806	13.9448	13.8872	16.4874	15.5613	14.0703	17.1131	18.4349	12.3676	15.139	15.3766	13.1139	13.7302	16.3051	17.1235	14.9939	15.295	14.7702	11.9222	15.4675	14.3057	13.4511	14.4997	17.0673	17.836	13.6644	12.8943	10.2224	14.631	12.1958	12.6264	16.7911	14.0752	15.3529	15.321	15.9131	MCF7
AML12_3	14.9595	12.1947	16.5292	16.7876	16.515	13.982	13.9601	16.6633	14.6264	13.8443	9.27754	19.5287	14.863	14.8922	13.7929	16.1565	14.2414	14.203	16.6113	17.8874	13.2928	14.0881	14.9299	14.4025	13.0713	15.3727	17.1098	16.5028	14.1214	14.1408	12.014	15.6	13.9949	14.0856	14.7476	16.7834	18.1449	14.1604	12.2519	10.4049	15.6139	12.0351	11.9004	16.8145	13.7853	15.0262	16.1891	15.7714	AML12
HEPG2_3	14.7631	13.9672	16.1244	16.2734	15.8054	13.9568	15.7758	12.2458	13.3547	12.0664	9.03828	17.7596	14.9908	14.2563	15.1621	17.3941	16.6962	13.0767	16.7187	16.832	11.2981	14.995	15.6071	14.3731	13.9406	16.545	18.2971	14.8081	15.2459	15.7324	11.526	14.1148	15.2991	13.3545	14.7474	17.3526	16.3817	13.9771	11.4886	9.18585	16.1964	10.5775	10.3479	17.5661	14.2108	15.0381	16.4479	15.774	HEPG2
HUH7_3	14.5648	13.5889	16.1493	14.6254	16.2163	14.4473	14.2679	16.4476	13.9156	13.9419	9.36682	18.9837	14.9434	14.0419	14.1992	16.3799	15.4924	14.3914	17.3146	18.4103	11.9871	14.8503	15.289	13.9758	13.6196	16.615	17.7409	15.0135	15.2053	14.8022	10.8155	15.3071	14.1337	14.5155	14.1677	17.0566	17.8547	13.3284	13.0363	11.08	15.6392	12.3712	12.627	17.0579	14.202	15.1176	15.8315	15.8614	HUH7
SKHEP1_3	14.3236	13.2975	15.8685	13.7474	16.2744	14.2598	13.9511	16.735	14.0283	13.9357	9.45286	19.0061	15.1177	14.3958	13.3342	16.5661	15.6984	14.5432	17.5715	18.6004	11.673	15.1794	15.4843	13.92	13.8107	16.5524	17.187	15.2049	15.5384	14.7078	11.0932	15.1291	14.8116	14.8297	14.1906	17.2483	17.4102	13.2023	13.5617	11.383	15.0875	11.9226	12.074	17.2706	14.079	15.3529	15.8087	15.9082	SKHEP1
HEPA16_3	14.6656	13.1995	16.3847	14.1114	16.0835	14.3738	13.9502	16.5951	14.3855	13.6564	9.57694	19.3366	14.9833	14.1434	13.7979	16.4579	14.9344	14.9403	17.5485	17.8274	12.0189	14.541	15.5094	13.6847	13.743	16.3433	17.237	15.6626	15.4234	14.5284	12.0346	15.5328	14.2715	13.6553	14.1882	17.0588	17.1412	12.8828	12.7924	10.4289	15.4653	12.036	12.035	16.9687	14.1518	15.1458	17.005	16.0597	HEPA1-6
HPDE_3	14.9221	13.7427	16.6993	14.6713	18.2425	15.3113	14.1839	16.8837	14.2511	12.9649	9.941	18.5402	14.9359	13.7901	13.9167	16.8424	14.6744	14.48	17.1152	18.5971	10.8992	15.4528	12.9444	14.1697	14.7395	16.3092	17.6148	15.2295	15.4786	15.0544	10.8684	15.5504	14.2614	14.3967	14.5047	16.0022	18.441	14.1472	12.0434	10.0254	16.5143	11.0444	11.6138	15.8523	14.3734	14.1459	15.5746	16.8168	HPDE
MIAPACA_3	14.6446	13.005	15.3992	16.141	16.3175	14.2835	14.2004	16.4451	13.9069	13.5351	9.31136	20.5137	14.5987	14.1598	13.8363	17.4406	15.2366	13.8305	17.4598	18.0022	11.8356	15.3834	15.583	13.5834	13.862	16.4313	16.9834	14.5977	15.4576	14.6346	12.8114	15.5016	14.3173	12.7361	14.325	17.2741	16.8868	12.8375	12.2711	11.2317	15.8464	11.1804	11.6003	17.3877	14.0894	15.4673	15.6045	16.1757	MIAPACA2
A375_3	14.8955	12.9266	15.2693	15.6119	17.8253	17.3606	14.3973	16.4781	14.7852	13.1604	8.98686	19.8975	14.6872	14.4815	14.5082	16.704	14.9403	13.9751	17.7774	17.5914	11.1601	15.0474	15.4887	14.2011	13.6927	15.6825	17.3143	15.4643	15.1476	13.7139	12.605	14.756	14.062	14.6876	14.3438	16.449	18.1046	12.6467	14.2425	11.3334	15.3585	11.4314	12.0423	15.7589	13.6068	14.9163	16.0874	15.2036	A375
HT144_3	15.0394	15.4241	16.1623	15.5595	17.644	16.3614	14.3968	16.1066	15.492	11.9155	9.85062	19.0073	14.9406	13.9904	13.3307	17.0338	14.7224	14.4243	17.5822	17.7055	10.9158	15.3456	15.3027	14.4783	13.5573	15.6768	17.1499	15.9085	15.025	14.2363	11.3255	14.8651	14.5767	13.6072	14.4377	16.4456	17.3862	13.3631	13.6075	10.9539	14.4221	9.97062	10.1663	15.4659	13.7594	15.0631	16.0683	15.3335	HT144
WM2664_3	15.6907	13.0887	15.763	15.8019	17.8537	16.9874	14.1318	16.2781	14.9165	12.4153	9.39206	19.8721	14.6721	13.9772	14.1861	17.1931	14.3188	13.8234	17.1729	17.5166	10.8842	14.9056	15.5462	13.8183	13.793	16.0166	17.3371	15.0123	15.2184	14.2607	12.0116	14.9642	14.0711	13.892	15.1958	16.5043	18.1742	12.9439	13.0691	11.0467	15.3411	10.7849	11.3376	15.7569	13.676	14.9472	16.1849	15.2289	WM2664
DO4_3	15.5466	14.9791	15.0749	15.6581	17.5703	16.2787	15.1893	16.3264	14.9883	12.9955	9.22663	18.8135	15.0355	13.5786	14.1502	16.876	13.1192	14.4281	17.8834	18.05	11.3881	14.5995	15.2725	13.5729	13.5772	15.3343	17.4663	14.1637	15.0254	14.1679	11.5864	13.2294	15.4122	14.9339	14.9874	16.7046	17.8122	13.4323	15.0669	11.1883	14.8737	11.2544	12.0961	15.2126	13.926	15.0565	16.1434	15.445	DO4
A549_3	15.4712	13.2264	15.6309	15.0808	17.9894	16.5986	15.1813	16.3409	15.1546	13.3121	9.45088	19.8271	14.5399	14.408	13.8971	17.5661	14.2149	12.5777	17.106	17.631	11.121	16.2225	13.2278	13.7456	13.1846	16.4472	17.5231	15.2923	14.9913	14.3437	11.2331	16.6802	14.0387	13.4049	15.2779	16.8012	19.3262	14.3222	12.5469	10.3563	15.3917	9.31756	10.409	16.5364	14.3695	14.9623	15.883	16.0286	A549
NCIH226_3	15.5588	13.3829	15.9658	15.7213	17.6962	16.5746	14.0381	16.2197	15.5192	12.2509	9.57348	19.8378	14.8923	14.4001	13.0962	17.1966	14.5593	13.3413	17.4308	17.2503	11.1246	14.7606	15.5536	13.8687	13.7549	15.9389	17.4225	15.605	15.1539	14.6929	11.8548	15.3102	14.6073	13.4208	15.1856	16.5242	17.8959	12.8151	13.2361	10.712	14.274	10.0503	10.3712	15.7197	14.0022	15.0177	15.8403	15.4469	NCIH226
SCC4_3	15.8794	13.2128	15.4498	15.7893	16.7727	14.9805	13.7434	16.5625	15.2687	13.3627	9.34528	20.3022	14.8626	14.5338	14.2471	16.7728	14.7257	13.5487	17.1267	17.449	11.2532	15.2134	15.1666	13.1249	13.528	15.9668	17.6885	16.4337	15.1271	14.1971	10.4384	15.3538	14.1841	14.4688	15.1886	17.0476	18.304	13.2013	12.6154	10.4346	15.5565	10.9649	11.0952	17.007	14.0508	15.2652	15.7299	15.8839	SCC4
MCF7_4	15.0332	14.4266	15.032	16.0433	16.5117	14.7773	14.6225	16.6098	14.4021	13.9669	9.66879	19.0413	15.1452	14.7546	13.2406	16.2404	15.6895	13.905	16.9988	18.2777	12.1582	14.9156	15.5527	12.7868	13.8614	16.3644	17.4649	16.1396	15.1352	14.7981	11.3526	15.5124	14.9319	13.2967	14.4653	17.2175	17.4119	13.5764	12.9962	9.5657	14.9018	12.1456	12.3317	16.6698	14.5873	15.3329	15.599	15.9446	MCF7
MDAMB134_4	15.1814	12.9296	16.2295	15.737	17.6329	16.7199	14.2044	15.7706	14.9721	13.226	9.66066	19.7335	14.7068	14.3309	14.489	16.6765	14.4107	13.5736	17.6026	17.5747	11.6408	14.6317	15.2706	13.938	13.5012	15.7491	17.3989	15.8018	15.091	14.3748	12.7892	14.8984	13.8224	14.789	14.9347	16.2188	18.2879	13.0236	12.5348	10.7576	15.3274	10.8334	11.607	15.6268	13.7041	14.8676	16.5492	14.8979	MDAMB134
PC3_4	15.5542	12.0341	14.8023	15.9035	17.7288	16.763	14.9799	15.9334	15.3373	13.2202	9.66467	19.547	14.8722	14.2684	14.0786	17.0797	14.3431	14.2802	17.8346	17.8646	11.4818	14.599	15.4171	14.3275	13.5794	15.0439	17.2571	15.7969	14.9921	13.7835	11.9053	14.8046	15.0054	14.1497	15.4201	16.4334	18.3663	13.5747	13.5447	11.1704	14.7543	10.266	10.929	15.0942	13.7569	15.2027	16.145	15.1157	PC3
DU145_4	15.4927	13.0725	15.7121	15.7521	17.5762	17.3244	14.7639	16.5173	14.9817	13.3876	10.1698	19.4562	14.6284	13.3997	14.3759	16.3718	15.066	12.8985	17.6968	17.1895	11.8202	14.6098	15.3515	14.4719	13.4789	15.1131	17.7238	15.275	14.9967	14.6491	11.7505	15.5379	13.6435	14.4892	15.0055	16.2642	18.0436	13.925	13.2735	10.1617	15.4017	11.5564	12.4921	15.5114	13.9265	14.7578	16.3406	14.9321	DU145
AD1_4	15.7118	13.6733	15.8534	16.2297	17.6461	17.1978	14.8642	16.3113	14.6518	13.2974	10.394	18.3574	14.5799	12.6005	15.4797	16.2515	15.5378	13.9792	17.1847	18.1519	11.8017	14.3305	15.3335	14.144	13.546	15.4406	18.2878	14.572	14.8889	15.1875	10.8118	15.5846	13.2016	14.0498	15.3584	16.3875	18.4589	13.0642	12.9564	10.4657	15.7333	12.5491	13.5467	15.5677	13.782	14.5633	15.5236	15.1873	CWR-AD1
MR42D_4	16.2619	12.8712	16.0912	16.3229	18.0926	17.2081	14.3063	16.5926	15.4062	13.9521	9.80086	19.0357	14.2064	13.0593	14.5962	16.3166	14.1278	13.4324	17.582	18.1802	13.2248	13.9315	14.9712	15.2479	13.2545	15.8774	17.5411	14.647	14.4614	15.0534	11.7807	16.1443	12.562	14.2511	16.0244	15.9351	18.6687	12.6411	12.8897	11.0913	16.1711	11.7618	13.4288	15.567	13.1079	14.1289	15.3942	14.691	MR42D
AML12_4	15.3379	12.3001	15.7838	16.6754	16.6502	14.5406	14.0053	16.231	14.7455	14.1149	9.22869	19.6802	14.5689	14.1989	13.7173	16.4811	14.387	13.6697	16.865	17.8692	12.9777	14.7982	15.0512	14.2833	13.3446	15.3955	17.3248	15.4241	14.5341	13.9841	11.9078	16.1563	13.7083	14.372	15.1836	16.817	18.0832	13.896	12.8945	10.6923	16.2984	11.8279	12.4112	16.9038	13.5765	14.9748	16.3527	15.6277	AML12
A375_4	15.196	13.2862	15.3766	15.529	17.9076	17.6894	13.7435	16.327	14.6657	13.5581	9.6025	20.0002	14.7391	14.2845	14.4043	16.6303	14.8191	13.3709	17.4412	17.6707	11.3197	14.6932	15.5478	13.8899	13.7776	15.3996	17.1352	15.0211	15.1905	13.735	12.5955	14.9587	13.9918	14.9853	14.9849	16.542	17.9789	12.8438	13.2697	11.0599	15.2321	11.6421	12.4553	15.6967	13.8708	15.2058	15.861	15.2894	A375
DO4_4	15.172	15.6473	14.3681	15.7762	17.9297	16.7246	15.4414	16.1888	14.8359	13.376	9.5273	18.7251	15.0099	13.4368	13.8216	16.8432	13.9939	14.6176	17.9141	18.4763	11.1076	14.8582	15.3072	13.1796	13.6755	15.3812	17.0834	14.404	15.2286	14.0563	11.7136	13.6965	15.4004	14.9217	15.0225	16.7176	17.5469	13.8581	14.3787	11.1406	15.234	11.2299	12.372	15.3336	14.0454	15.4304	15.9407	15.5612	DO4
NCIH226_4	15.5078	13.2144	16.1612	15.5008	17.3828	16.6043	14.5215	16.5196	15.7559	12.2766	10.21	20.0398	14.7763	13.6262	13.8686	16.8492	14.9781	13.2792	17.7116	16.9603	11.571	14.7601	15.3703	14.0857	13.4901	15.2673	17.5851	16.1374	14.9344	14.78	12.1185	15.6044	14.0746	13.8008	15.0688	16.4339	17.7289	12.6507	13.0012	10.0169	14.4431	10.1979	10.704	15.5097	13.9892	14.868	16.4464	15.2411	NCIH226
DETROIT_4	15.1302	12.2215	14.5646	15.7036	16.943	14.2559	13.9174	15.7706	14.9364	13.131	9.4617	19.7744	15.1839	14.7397	13.9535	17.1549	14.5542	13.4635	17.0567	18.1754	11.2552	15.2678	15.0059	13.6742	13.366	15.6851	16.9542	15.4171	14.9996	13.9335	11.4866	15.1095	15.9992	15.3331	15.0522	17.2388	17.5864	13.4937	13.8592	10.6419	14.9413	10.7613	10.8206	16.721	14.1569	15.6698	15.5252	15.9061	Detroit562
SCC4_4	15.0351	12.8794	15.4206	16.2529	16.87	14.6052	13.6641	16.2637	14.7878	13.7696	9.36479	20.5085	14.7755	14.7986	13.8891	16.7302	15.5274	13.4343	17.4004	17.9101	11.4395	15.5384	15.288	14.1971	13.5308	15.9686	17.5085	16.5344	15.0451	14.0274	11.3893	15.2299	14.0069	14.5385	14.7042	16.7878	18.5914	12.9495	12.6971	10.5935	15.5961	10.9909	11.1742	17.2321	13.497	15.2166	15.4433	15.6869	SCC4
HT29_4	15.8294	13.5831	15.4975	16.0048	16.3592	14.6521	14.8297	16.2887	14.9677	14.0721	9.07235	19.6394	14.4818	13.2865	14.0375	16.7727	16.0533	13.9268	16.9548	17.4896	12.1397	15.4638	15.5578	12.9783	13.8331	16.1986	17.6367	14.7169	15.404	14.9737	10.5892	15.9088	13.4038	12.6004	15.3028	16.9801	18.382	12.4776	13.9388	10.4249	15.9501	12.1157	12.6813	17.6152	14.1234	15.3995	15.6837	15.6839	HT29
HCT116_4	15.185	13.842	15.2634	15.9621	16.4035	15.2681	14.2476	16.375	14.5232	14.0522	8.9044	20.4173	14.5143	13.8372	13.7707	17.1001	16.2482	13.42	16.6285	17.6844	12.1963	15.2995	15.8933	12.7855	14.173	16.438	17.177	15.0063	15.9223	14.7826	12.1228	15.6575	13.811	12.2427	14.6263	17.4008	15.2687	13.2649	12.2287	10.1932	16.5762	11.8181	12.3128	17.9036	14.5613	15.6798	15.6737	16.0823	HCT116
SW48_4	15.0191	14.1422	15.5963	15.9712	16.8661	14.6952	14.7255	16.2615	13.7751	13.7409	9.97361	19.3013	14.8094	13.8566	13.9434	16.492	16.52	13.5886	16.617	17.7701	11.9774	15.0647	15.8688	13.6394	14.1536	17.0622	17.2863	15.0987	15.4148	14.7742	11.9546	15.4103	13.8533	12.1847	14.5907	17.3493	17.934	14.0961	12.2781	9.80952	15.6124	12.4828	12.6297	16.9721	12.8713	15.3357	14.9829	16.08	SW48
SW1417_4	14.3771	15.048	15.9053	16.1507	16.2008	14.6515	16.4121	16.2301	14.8453	13.7359	10.0814	17.7265	14.7874	12.8811	13.9721	16.5745	16.9829	14.8857	17.5102	18.0128	11.5708	14.5453	15.5937	12.6857	13.8528	16.1185	17.6167	14.8838	15.2308	15.7561	11.2892	15.7158	13.9049	11.1663	14.2066	17.2215	18.6375	13.6151	13.1325	10.2699	15.6081	12.267	12.6843	16.9752	14.2713	15.3459	16.0635	15.8973	SW1417
C42B_4	15.1745	13.6622	16.661	16.0176	17.4939	16.866	15.2569	16.2466	15.8223	13.5597	9.46628	18.5685	14.7724	14.7206	15.0721	16.2838	13.7387	13.2285	17.1062	17.6962	11.7376	14.4321	15.1512	14.2521	13.4118	15.6868	17.7328	16.0987	14.7182	14.6896	11.486	16.0727	13.5598	14.8205	14.6187	16.3076	18.2265	13.4816	13.0242	10.1962	15.5977	10.9621	11.6665	15.5181	13.5825	14.8729	15.8701	15.0301	C42B
LNCAP_4	15.6513	12.602	16.457	16.2471	17.5394	17.2182	14.8385	16.5885	16.1169	13.6611	9.21364	18.7272	14.4643	14.4809	14.2133	16.4589	14.2376	13.346	17.3112	18.0791	12.6215	13.7805	15.043	13.9337	13.4113	15.9019	17.4376	16.1781	14.7928	15.6209	13.1282	16.3956	13.205	13.334	15.1044	16.2693	17.9662	12.633	12.6839	10.1424	15.9764	11.1218	12.1906	15.9809	13.8145	14.4835	15.2198	14.9569	LNCAP
PNT1Z_4	15.1368	15.4662	17.3149	15.1708	17.3326	16.7434	14.2285	15.9804	15.3464	13.6154	9.28613	19.5779	15.1092	14.3581	14.1754	16.0141	15.0987	13.6754	17.3256	17.5448	12.1788	14.1962	15.3994	13.1443	13.6461	15.0836	17.3145	16.2471	15.2228	14.1607	11.1505	15.5723	13.6955	15.3736	14.5966	17.0242	17.3439	13.0077	12.2529	9.69264	14.4311	11.1518	11.6316	15.8932	14.4369	15.2798	15.949	15.6249	PNT1
C42BZ_4	15.4512	13.2935	17.002	16.8924	18.4109	17.2312	15.4026	16.4122	15.6092	13.2706	9.00786	18.3588	14.5023	13.9465	14.8028	16.4938	14.496	13.2704	17.5866	18.2372	11.6972	14.3911	15.406	14.6498	13.4365	15.1929	17.6965	15.8948	14.8455	15.1947	11.7204	16.0225	12.9262	14.2483	14.7745	15.9096	18.4725	14.1525	12.7183	10.0959	16.7006	10.8941	11.914	15.2292	12.5908	15.5053	15.5469	14.4999	C42B
V16DZ_4	16.615	12.9305	16.5485	16.8453	18.0819	17.3406	15.7835	16.4614	15.2523	14.2746	9.47884	18.2194	14.0021	13.0727	14.6915	16.4041	14.3693	14.037	17.7363	18.6422	13.6444	14.7504	15.0328	13.8416	13.1335	15.5846	17.5901	15.112	14.4447	15.2739	13.664	16.4867	12.2224	13.625	15.0161	15.9148	18.2367	13.3996	12.7487	10.6597	17.0903	11.3668	13.58	15.1354	12.6881	15.1636	15.3369	14.2776	V16D
MR49FZ_4	16.2462	13.1379	18.0673	14.9198	18.0854	16.5674	13.6864	15.9726	15.9972	12.7009	10.0455	18.6862	14.8439	14.3976	13.5121	16.1733	13.0429	13.9145	15.3677	15.7416	12.5598	13.6857	14.8015	14.1563	13.1941	15.639	17.5118	15.4932	15.4056	15.0492	12.3424	16.2179	13.3925	13.6004	15.8223	16.6093	17.5117	12.5823	12.8743	10.0869	15.0036	11.5944	11.551	15.3053	14.4371	14.642	15.2922	15.0012	MR49F
PNT2Z_4	15.2818	14.0774	16.3748	15.0994	17.6511	16.6125	14.3334	16.3324	14.6463	13.6019	9.24329	18.7829	15.2893	14.9095	15.032	15.4891	14.4072	12.93	16.9759	17.5667	13.1732	13.2094	14.9891	14.6399	13.242	15.1333	17.6804	15.9844	15.0115	14.3939	9.76405	14.9355	14.4273	15.6487	15.0387	16.4322	17.7387	13.8553	13.3011	10.3964	13.9678	12.5658	12.6646	14.9939	14.216	14.9911	16.6364	15.141	PNT2
22RV1Z_4	15.7851	13.606	16.2331	15.5337	17.2244	16.6031	15.1011	16.9343	15.4623	13.3405	9.98148	19.3062	14.5426	13.9938	14.5909	15.6707	15.0072	14.6486	16.8154	18.0683	14.0373	14.7724	15.0121	12.8079	13.4074	15.0577	18.2837	18.5165	14.6358	16.4579	12.3453	16.3998	12.6535	12.6285	15.7257	16.5564	17.3335	12.2087	11.5783	9.15517	15.2192	11.6658	12.4257	15.2253	14.0848	14.6428	15.6431	15.1013	22RV1
LNCAPZ_4	15.9439	13.0222	17.0646	16.1733	17.3279	17.2854	14.3636	16.282	15.3739	13.4746	9.42724	18.6943	14.3322	14.4371	14.2843	16.0844	14.4911	13.5594	16.9669	17.3467	12.9194	14.8635	15.0044	14.0744	13.3568	15.9704	17.5557	16.2459	15.3975	15.3878	12.6671	16.3633	12.4667	13.6006	15.256	15.7988	18.1425	12.5985	13.2112	9.92282	15.6234	11.6644	12.5579	15.7166	13.6191	14.1635	15.7938	14.567	LNCAP
VCAPZ_4	16.2675	12.415	15.0547	16.8649	15.7711	16.2722	16.2102	16.4849	14.8293	15.3994	8.67031	19.6095	13.6363	13.3739	14.1485	17.0558	15.0234	14.8341	17.3495	17.9077	13.0135	15.4815	15.0577	12.3967	13.6272	17.1418	17.3468	14.7707	15.9767	15.0512	13.2031	16.9937	11.9106	11.9276	15.6416	16.6033	18.2088	12.9062	12.4561	11.4254	17.4011	11.6173	13.5326	18.4286	13.7549	14.7031	14.4723	15.7453	VCAP
LNCAP_5	15.3443	13.7044	16.2412	16.1866	17.7537	17.3292	14.7848	16.2925	15.9266	13.9948	9.95511	18.508	14.5796	14.2266	14.2258	16.2594	15.2039	13.2022	17.262	18.2948	12.7481	14.4973	15.0079	13.9776	13.286	15.8638	17.3924	16.2452	14.8311	15.4654	12.0894	16.4929	13.2845	13.6022	15.1731	16.1188	17.6917	12.7623	12.5331	9.99191	15.6	11.0863	12.3497	15.1928	13.975	14.8398	15.8523	14.9821	LNCAP
AD1_5	15.2072	13.7443	15.8671	15.6844	17.469	17.0971	14.3333	16.2161	14.3171	13.7112	10.4844	18.5373	14.6912	13.6491	14.6928	15.8142	15.7427	14.062	16.9333	17.815	11.9651	14.8797	15.2273	14.3693	13.5256	15.4736	18.1805	16.0223	14.9785	15.3076	11.1544	15.7456	13.1519	14.2223	15.1355	16.2994	17.9096	13.2127	12.6108	9.98156	15.6182	12.693	13.2671	15.8922	13.999	14.877	15.4382	15.2124	CWR-AD1
MCF7_5	15.6339	13.4835	15.8308	16.1904	16.1965	14.634	14.7497	16.6375	14.4453	13.0208	8.91072	19.2784	14.832	13.7948	14.1998	16.9227	15.0817	13.7493	16.9336	18.4794	12.3785	14.373	15.4716	12.7156	13.8691	16.4728	17.591	14.4841	15.3233	14.6351	12.19	15.4377	14.5529	13.0218	14.7156	17.3219	17.7467	13.1642	13.2472	9.92854	15.21	11.949	12.3823	17.065	14.2694	14.6407	15.4049	15.8137	MCF7
[truncated: 2 more columns]

## Sheet: Legend
Dataset EV1: Metabolite concentrations from the 57 cell line panel. Data are µM
