# Supplementary material for: Pathway metabolite ratios reveal distinctive glutamine metabolism in a subset of proliferating cells
Source: Mol Syst Biol. 2025 Jun 5;21(8):4. doi: 10.1038/s44320-025-00099-0 (PMC12322234; doi:10.1038/s44320-025-00099-0)
Supplement: Supplementary file 5 — Source data Fig. 1 [file 44320_2025_99_MOESM5_ESM.zip]

Archive with 5 entries (2 files):
- Figure 1/
- Figure 1/Figure1b/
- Figure 1/Figure1b/MSB-2024-SourceDataForFigure1b_scaled_expression.xlsx
- Figure 1/Figure1c/
- Figure 1/Figure1c/figure1c_input.xlsx
