# Supplementary material for: Pathway metabolite ratios reveal distinctive glutamine metabolism in a subset of proliferating cells
Source: Mol Syst Biol. 2025 Jun 5;21(8):4. doi: 10.1038/s44320-025-00099-0 (PMC12322234; doi:10.1038/s44320-025-00099-0)
Supplement: Supplementary file 6 — Source data Fig. 2 [file 44320_2025_99_MOESM6_ESM.zip]

Archive with 9 entries (7 files):
- Figure 2/
- Figure 2/Figure2a-g/
- Figure 2/Figure2a-g/MSB-2024-SourceDataForFigure2a_scaled_expression.xlsx
- Figure 2/Figure2a-g/MSB-2024-SourceDataForFigure2b_scaled_expression.xlsx
- Figure 2/Figure2a-g/MSB-2024-SourceDataForFigure2c_scaled_expression.xlsx
- Figure 2/Figure2a-g/MSB-2024-SourceDataForFigure2d_scaled_expression.xlsx
- Figure 2/Figure2a-g/MSB-2024-SourceDataForFigure2e_scaled_expression.xlsx
- Figure 2/Figure2a-g/MSB-2024-SourceDataForFigure2f_scaled_expression.xlsx
- Figure 2/Figure2a-g/MSB-2024-SourceDataForFigure2g_scaled_expression.xlsx
