# Supplementary material for: Pathway metabolite ratios reveal distinctive glutamine metabolism in a subset of proliferating cells
Source: Mol Syst Biol. 2025 Jun 5;21(8):4. doi: 10.1038/s44320-025-00099-0 (PMC12322234; doi:10.1038/s44320-025-00099-0)
Supplement: Supplementary file 6 — Source data Fig. 2 [file 44320_2025_99_MOESM6_ESM.zip › Figure 2/Figure2a-g/MSB-2024-SourceDataForFigure2c_scaled_expression.xlsx]

## Sheet: Sheet 1
	BXPC3	ASPC1	U87	AN3CA	PANC1	PNT2	PNT1	NCIH226	HT144	BT20	DO4	PC3	DU145	A375	MDAMB134	WM2664	Detroit562	SCC4	BT474	AML12	OVCAR3	A549	HPDE	MR49F	A2780	MDAMB468	MR42D	LNCAP	V16D	C42B	HUE.T	X22RV1	D567	CWR.AD1	HEC1A	MCF7	U251	KLE	MCF10A	HEPG2	SW48	SW1417	HEPA1.6	SKHEP1	HUH7	MDAMB231	MIAPACA2	HCT116	PH5CH8
lactate_pyruvate	1.61167	0.167124	-0.366699	-0.711853	-1.07492	0.17017	-0.0902155	0.742618	0.54383	0.358766	-0.893209	-0.0303727	0.0359098	0.802451	0.359355	0.322324	-0.432335	0.00517772	-1.46776	-0.462061	-0.525484	-1.17952	-0.596545	1.12382	0.244731	0.338643	2.46356	0.743094	-0.159271	0.112682	2.03789	-0.183036	3.89268	0.942785	0.189828	-1.24198	-0.373202	-1.27203	-0.826282	-0.267835	-1.07001	-1.56966	-0.0251511	0.125121	-0.148734	0.643861	0.466522	-1.12216	-1.38113
AcCoA_pyruvate	2.28172	0.599241	0.116833	1.49168	0.362155	-0.642056	0.890611	0.26662	-0.327242	0.0670623	-1.81557	-1.0444	-1.76018	-0.409588	0.0908878	-0.23233	-1.81007	-0.65765	-0.796743	-0.910625	-0.427101	-1.67318	-0.65864	2.25357	1.06111	0.589619	0.424118	0.858842	-0.0363251	-0.438002	2.15057	0.955991	1.56407	-0.23093	0.339169	-1.03888	1.23534	0.450712	-0.507848	-0.820666	-1.50161	-0.797498	0.216704	-0.0113037	-0.267052	0.465697	-0.716346	-0.997438	-0.132926
MalCoA_pyruvate	1.85945	1.26742	0.110652	0.34935	0.423198	-0.61622	0.534863	0.14234	-0.315387	-0.139703	-1.48968	-0.615247	-1.13059	-0.270638	-0.128668	-0.566111	-0.707211	0.258588	-0.462977	-0.699748	-0.831755	-1.31867	-1.24694	0.0186747	1.40432	0.92763	-0.325525	0.316663	-0.827723	-0.625602	2.20635	1.89232	1.20491	-0.263508	0.683338	-0.866365	-0.172641	0.0751827	-1.76792	-1.32884	-1.29086	-1.11063	-0.476069	-0.260157	-1.2119	0.59607	-0.504678	-0.7992	1.3109
CoA_pyruvate	1.68045	-0.731806	0.331374	-0.0894079	0.756519	-0.600584	0.0773835	-0.812215	-1.62739	-1.56105	-0.776015	-0.726871	-0.319049	0.157209	-0.214918	-0.857728	-0.698586	0.0358755	-0.611169	-0.528828	-0.210893	-1.19635	-1.34508	-0.284628	0.18796	0.744504	0.890254	0.471218	0.352461	-0.690897	1.15008	0.728665	2.85944	0.352676	-0.28664	-0.344168	0.344698	-0.714139	-2.89023	-2.12977	-0.679369	-0.290964	0.0419505	-0.0807339	-0.224442	0.66439	0.573302	0.2847	0.589025
citrate_pyruvate	1.61661	-0.326523	-0.713575	-0.255546	0.00400004	-0.928905	0.469235	1.14599	0.311147	-0.76075	-0.495161	-0.0855376	-0.54753	0.26332	0.193481	0.227375	-0.324505	0.1904	-0.920812	-0.976159	-0.514576	-0.916513	-1.53243	1.67108	0.681028	0.567971	1.36252	1.2828	0.0558236	-0.0153434	1.57965	1.39175	1.86066	0.180377	0.288584	-0.945745	-0.362776	-0.501172	-2.42528	-2.21096	-1.89779	-0.525401	-0.601553	-0.950056	-1.55269	1.45867	-0.431519	-0.47076	0.511161
oxoglutarate_pyruvate	0.951995	-0.44816	0.0381229	0.429849	0.240135	0.775975	1.04353	0.0322564	-0.5909	0.0602687	0.340264	-0.174921	-0.0487814	1.20176	0.851051	0.0851508	0.860481	0.527538	-0.544477	-0.612403	-0.135159	-1.60277	-0.598599	0.179351	1.48362	1.41392	0.967187	0.0283684	-0.608577	-0.176219	0.901674	-0.202713	1.76626	0.545585	-0.455506	-1.15765	0.220679	-0.0375122	-1.7309	-1.47616	-2.48239	-3.02652	-0.463677	0.631572	-0.107856	0.881588	-0.81788	-1.76272	0.399194
SuccCoA_pyruvate	1.58907	0.884963	-0.71689	-0.726074	0.209732	-0.0893047	-0.079515	-0.958111	-1.62941	-0.917393	-0.264888	-0.97558	0.0743609	0.382791	-0.31875	-0.472656	-1.21621	-0.717077	-0.408648	-0.828113	-0.63403	-1.97099	-1.02504	-0.0494035	0.8101	0.814619	1.39593	0.493798	0.909408	-0.610006	1.3665	1.00636	3.45869	1.28752	-0.455205	-0.0617542	-0.128984	-1.20157	-2.16699	-2.01065	-0.270992	0.0871999	-0.140239	-0.203802	0.154011	0.264042	0.00319615	0.0529766	0.0787279
succinate_pyruvate	1.86166	2.14979	-0.112336	-0.575783	0.232929	0.260401	-0.158912	-0.971326	-1.5109	-0.444136	-0.654338	-1.11333	-0.443273	0.241029	-0.566916	-0.551729	-0.945006	-0.481441	-0.530288	-0.528906	-1.02137	-2.56353	-1.13036	0.420602	0.548956	0.788456	0.512557	0.0300188	-0.385582	-0.995102	1.56975	0.807365	3.64799	1.0941	-0.329462	0.0358439	-0.378735	-0.886155	-1.7602	-1.46101	0.0248346	0.194801	0.263938	0.352127	0.420115	0.736202	0.148687	0.0840947	-0.151799
fumarate_pyruvate	1.87569	0.0718551	-1.20799	0.127816	-0.591017	0.0496657	0.234603	-0.318203	-1.18325	0.137716	-0.796575	-0.494727	-0.581291	0.745565	0.438918	0.205478	-0.668039	-0.0774582	-0.952286	-1.39095	-0.419692	-1.56785	-1.37887	-0.106087	0.316995	0.335253	1.38595	0.563397	0.211689	-0.199602	1.96575	1.39431	3.55467	1.32735	0.870142	-0.807681	0.0596114	-0.868169	-2.1605	0.268334	-1.30181	-0.778926	-0.562063	-0.994421	-0.454776	0.758151	-0.136329	-0.610862	-0.117353
malate_pyruvate	2.28671	-0.131117	-0.518721	0.129259	-0.470442	-0.728009	0.0347787	0.394516	-0.644989	-0.734741	-0.842662	-0.677927	-0.751713	0.130093	-0.046471	-0.00709812	-0.951402	0.0671188	-1.02997	-1.30479	-0.717828	-1.32662	-1.0805	0.588941	0.304102	0.469463	0.746627	0.406625	-0.310784	-0.732732	2.1229	1.58941	3.87354	1.00021	0.909704	-0.594488	-0.287286	-0.841935	-2.02829	-0.286057	-1.2944	-0.525051	-0.37359	-0.509716	-0.270417	1.08607	-0.153432	-0.5135	0.166219
NAD_pyruvate	2.06908	0.647368	-0.155215	0.86396	0.349955	-1.2234	-0.164236	0.185323	-0.908751	0.108658	-1.27878	-1.33187	-1.06292	-0.77213	-0.452013	-0.475961	-1.29812	-0.742724	-0.637624	-1.68148	-0.830617	-1.66788	-0.923157	0.645543	0.0771374	0.146864	0.684112	0.828263	-0.0224594	-0.868036	2.00513	2.15998	2.89687	0.527137	0.472129	-0.582443	-0.267948	-0.526742	-1.50097	0.00937156	-1.11361	0.184086	-0.275038	-0.221988	-0.671896	1.4191	0.0869791	-0.325242	0.326556
NADH_pyruvate	1.32154	0.165086	-0.104491	-0.687369	0.0804041	-2.58741	-0.343358	0.478376	-0.737672	-0.283424	-0.65651	-0.284647	-0.690018	1.09015	1.00441	0.304603	-0.68918	-0.903842	-0.693771	-0.91666	-0.161321	-1.55642	-1.76463	0.990497	0.507978	-0.0890239	1.0293	1.19417	1.49309	-0.766595	1.22279	1.40105	2.19749	-0.565011	0.12859	-0.431282	0.426676	-0.560715	-2.17902	-0.72205	-0.73038	-0.975366	0.124882	-0.866494	-1.62911	0.939467	0.824382	0.122276	0.190027
NADP_pyruvate	1.99438	0.471444	-0.74048	0.509226	0.358188	-1.28587	0.0174952	0.0273817	-0.953408	-0.524911	-2.1677	-0.904758	-0.590577	-0.438524	-0.648657	-0.531553	-0.882437	-0.40185	-0.641482	-1.01639	-0.372793	-0.448997	-1.08098	0.751342	0.406922	0.212137	0.62751	0.779607	0.185963	-0.51211	1.74007	1.1323	2.82762	0.226545	0.773477	-0.552901	0.599635	-0.914679	-1.41104	-2.16306	-1.13842	-0.54887	-0.255112	-0.999666	-0.691827	1.35537	0.158131	-0.296996	0.534795
NADPH_pyruvate	1.31912	-0.851273	0.562455	-0.272247	0.138153	-0.114514	-0.347444	1.12578	0.608093	0.175175	1.16623	0.389282	-0.924651	0.750229	0.177953	0.55376	1.99227	0.421412	-1.00796	-0.703714	0.0134861	-1.00583	-0.599214	0.222549	-2.2214	-0.251641	-0.311509	-0.368695	-1.99882	-1.48391	0.184218	-0.287331	2.25169	-0.259989	1.08552	0.578246	-0.42182	0.148716	-0.612859	0.919959	-0.968271	-0.406401	0.931318	0.40313	-0.220935	3.01991	0.967121	-0.116248	-0.271486
ATP_pyruvate	1.80813	0.141818	-0.525881	-0.116869	0.0379814	-0.796709	0.25969	0.498189	-0.47534	-0.469078	-0.643176	-0.837502	-0.662036	0.51432	-0.407222	0.158442	-0.918485	0.130277	-1.03906	-0.992771	-0.59135	-1.25533	-0.619246	0.302114	0.296	0.00882078	1.13391	0.546607	-0.194202	-0.885292	1.74736	1.41314	2.85223	0.37977	0.217555	-0.356584	0.54421	-0.34226	-1.71953	-4.04731	-1.10171	-0.63582	0.392107	0.0266431	-0.3412	0.945712	0.314092	-0.121892	0.0347567
[truncated: 8 more columns]
