# Supplementary material for: Pathway metabolite ratios reveal distinctive glutamine metabolism in a subset of proliferating cells
Source: Mol Syst Biol. 2025 Jun 5;21(8):4. doi: 10.1038/s44320-025-00099-0 (PMC12322234; doi:10.1038/s44320-025-00099-0)
Supplement: Supplementary file 7 — Source data Fig. 3 [file 44320_2025_99_MOESM7_ESM.zip]

Archive with 17 entries (8 files):
- Figure 3/
- Figure 3/Figure3b/
- Figure 3/Figure3b/MSB-2024-SourceDataForFigure3b_scaled_expression.xlsx
- Figure 3/Figure3c/
- Figure 3/Figure3c/Fig 3C.xlsx
- Figure 3/Figure3d/
- Figure 3/Figure3d/Fig 3D.xlsx
- Figure 3/Figure3e/
- Figure 3/Figure3e/Fig 3E.xlsx
- Figure 3/Figure3f/
- Figure 3/Figure3f/Fig 3F.xlsx
- Figure 3/Figure3g/
- Figure 3/Figure3g/Fig 3G.xlsx
- Figure 3/Figure3h/
- Figure 3/Figure3h/Fig 3H.xlsx
- Figure 3/Figure3i-3j/
- Figure 3/Figure3i-3j/Fig 3I_3J.xlsx
