# Supplementary material for: Pathway metabolite ratios reveal distinctive glutamine metabolism in a subset of proliferating cells
Source: Mol Syst Biol. 2025 Jun 5;21(8):4. doi: 10.1038/s44320-025-00099-0 (PMC12322234; doi:10.1038/s44320-025-00099-0)
Supplement: Supplementary file 7 — Source data Fig. 3 [file 44320_2025_99_MOESM7_ESM.zip › Figure 3/Figure3c/Fig 3C.xlsx]

## Sheet: README
Data	Unit	Figures
Metabolite abundance ratios	Ratios of metabolites to pyruvate	3C	C4 n=10, C3 n=19

## Sheet: Data
	C3	C3	C3	C3	C3	C3	C3	C3	C3	C3	C3	C3	C3	C3	C3	C3	C3	C3	C3	C4	C4	C4	C4	C4	C4	C4	C4	C4	C4
	PNT2	PNT1	NCIH226	HT144	BT20	DO4	PC3	A375	MDAMB134	WM2664	DU145	C42B	Detroit562	SCC4	BT474	AML12	OVCAR3	A549	HPDE	MR49F	A2780	MDAMB468	MR42D	V16D	LNCAP	HUE-T	22RV1	D567	CWR-AD1
NADH	0.704718	0.877956	0.941394	0.847516	0.882583	0.853781	0.882489	0.988622	0.982003	0.927978	0.851194	0.845283	0.851259	0.834687	0.850905	0.833698	0.892009	0.784309	0.768235	0.980929	0.943679	0.897591	0.983924	1.01973	0.996652	0.998862	1.01262	1.07411	0.860845
NADP	1.07797	1.21294	1.21397	1.1124	1.15677	0.986646	1.11744	1.16572	1.14396	1.15608	1.14997	1.1581	1.11975	1.16952	1.1447	1.10587	1.17253	1.16463	1.09919	1.28894	1.25327	1.2331	1.27612	1.23039	1.29187	1.39133	1.32839	1.50396	1.23459
NAD	1.03888	1.12795	1.15735	1.06534	1.15091	1.03422	1.02975	1.07683	1.10375	1.10174	1.05237	1.06876	1.03259	1.0793	1.08814	1.00035	1.07191	1.00149	1.06413	1.19606	1.14825	1.15412	1.1993	1.13988	1.21143	1.3104	1.32343	1.3854	1.1861
ATP	1.17879	1.26595	1.28562	1.2053	1.20582	1.19145	1.17542	1.28695	1.21092	1.25759	1.1899	1.17148	1.16874	1.25527	1.15879	1.16261	1.19573	1.14095	1.19343	1.26945	1.26894	1.24525	1.33807	1.2285	1.28962	1.38869	1.36111	1.47985	1.27585
Malate	1.27608	1.34309	1.37469	1.28337	1.27549	1.26601	1.28048	1.35146	1.33595	1.33941	1.274	1.27566	1.25645	1.34593	1.24955	1.22541	1.27697	1.22349	1.24511	1.39177	1.36675	1.38128	1.40563	1.31273	1.37576	1.52653	1.47966	1.68033	1.4279
Citrate	1.05709	1.17234	1.22812	1.15931	1.07095	1.09285	1.12661	1.15537	1.14961	1.1524	1.08853	1.1324	1.10691	1.14936	1.05776	1.0532	1.09125	1.05812	1.00735	1.2714	1.1898	1.18048	1.24597	1.13826	1.2394	1.26387	1.24838	1.28703	1.14853
MalCoA	1.15367	1.2945	1.24647	1.19047	1.21197	1.04681	1.15379	1.19595	1.21332	1.1598	1.09074	1.15252	1.14254	1.2607	1.17242	1.14345	1.1273	1.06773	1.0765	1.23134	1.40087	1.34255	1.18923	1.12779	1.2678	1.49899	1.46057	1.37647	1.19682
AcCoA	1.18185	1.31633	1.26158	1.20947	1.24407	1.07888	1.14655	1.20225	1.24616	1.2178	1.08374	1.19975	1.07936	1.18048	1.16828	1.15828	1.20071	1.09137	1.18039	1.43592	1.33129	1.28992	1.2754	1.235	1.31354	1.42689	1.32207	1.37542	1.21792
CoA	0.981717	1.04117	0.963157	0.89167	0.897487	0.966332	0.970642	1.04817	1.01554	0.959166	1.00641	0.973797	0.973122	1.03753	0.980788	0.988009	1.01589	0.92947	0.916427	1.00942	1.05087	1.09968	1.11246	1.0653	1.07571	1.13524	1.09829	1.28515	1.06531
Fumarate	1.08493	1.09804	1.05887	0.99757	1.09117	1.02497	1.04636	1.13424	1.11252	1.09597	1.04022	1.06727	1.03408	1.07593	1.01394	0.982852	1.05168	0.970317	0.983709	1.0739	1.10388	1.10517	1.17962	1.09641	1.12134	1.22071	1.18021	1.3333	1.17547
Succinate	0.906936	0.868869	0.795114	0.746128	0.842975	0.823892	0.782222	0.905178	0.831828	0.833207	0.843053	0.792955	0.797503	0.839588	0.835153	0.835279	0.790571	0.650565	0.780676	0.92148	0.933133	0.954876	0.929828	0.848291	0.886021	1.02581	0.956593	1.21448	0.982623
SuccCoA	0.914061	0.915036	0.827588	0.760772	0.83164	0.896585	0.825849	0.96105	0.891224	0.875906	0.930351	0.862235	0.801898	0.851578	0.882277	0.840527	0.859844	0.726774	0.820926	0.918033	1.00358	1.00403	1.06189	1.01346	0.972098	1.05896	1.02311	1.2672	1.0511
Lactate	1.05663	1.03794	1.09772	1.08345	1.07017	0.980294	1.04223	1.10202	1.07021	1.06755	1.04699	1.0525	1.01338	1.04479	0.939049	1.01124	1.00669	0.959741	1.00159	1.12509	1.06198	1.06872	1.22126	1.03298	1.09776	1.19071	1.03128	1.32386	1.11209
Oxoglutarate	1.12944	1.15121	1.06895	1.01826	1.07123	1.094	1.0521	1.16408	1.13555	1.07325	1.06236	1.05199	1.13632	1.10924	1.02204	1.01651	1.05533	0.935952	1.01763	1.08091	1.18701	1.18134	1.145	1.01682	1.06863	1.13967	1.04984	1.21	1.1107
NADPH	1.04129	1.02533	1.12629	1.09081	1.06114	1.12907	1.07582	1.10056	1.06133	1.08709	0.985766	0.947436	1.18568	1.07802	0.980056	1.00091	1.05006	0.980202	1.00807	1.06439	0.896891	1.03189	1.02779	0.912146	1.02387	1.06176	1.02945	1.20346	1.03132
