# Supplementary material for: Pathway metabolite ratios reveal distinctive glutamine metabolism in a subset of proliferating cells
Source: Mol Syst Biol. 2025 Jun 5;21(8):4. doi: 10.1038/s44320-025-00099-0 (PMC12322234; doi:10.1038/s44320-025-00099-0)
Supplement: Supplementary file 7 — Source data Fig. 3 [file 44320_2025_99_MOESM7_ESM.zip › Figure 3/Figure3d/Fig 3D.xlsx]

## Sheet: README
Data	Unit	Figures
Succinate and malate to pyruvate scaled intensities (C3 vs C4)	log 10 scaled metabolite abundance	3D

## Sheet: 3D
	Malate	Succinate	Pyruvate
MR49F	-0.0022621	0.0719917	-0.763342
A2780	0.454966	0.656664	-0.238818
MDAMB468	0.703893	0.921281	-0.332599
MR42D	0.0145522	0.0649269	-0.93582
V16D	0.195754	-0.202348	0.418537
LNCAP	-0.125025	-0.347037	-0.602558
HUE-T	1.24755	0.681291	-1.90121
22RV1	1.7809	0.292455	-1.15471
D567	3.29936	2.4905	-2.76388
AD1	2.27147	1.36831	-0.312758
PNT2	0.423968	1.24291	1.07744
PNT1	-0.318871	-0.34593	-0.238661
NCIH226	-0.0224189	-1.70019	-0.545653
HT144	-0.91704	-1.88516	0.365782
BT20	-1.23596	-0.341843	0.342196
DO4	-0.601108	-0.352575	0.773625
PC3	-0.593176	-1.18099	0.55415
A375	-0.72781	0.00248705	-0.52776
MDAMB134	-0.287532	-0.845229	-0.125221
WM2664	-0.443686	-0.903682	-0.240555
DU145	0.254169	0.14549	1.03394
C42B	0.534181	-0.623606	1.13339
Detroit562	-1.41162	-0.932164	0.554603
SCC4	0.21706	-0.671042	-0.0503752
BT474	0.342484	0.31425	1.46549
AML12	-0.658482	0.271199	1.40059
OVCAR3	-0.606052	-1.01372	0.601945
A549	0.0264057	-2.67231	1.75276
HPDE	0.258252	-0.590947	1.49962
