# Supplementary material for: Pathway metabolite ratios reveal distinctive glutamine metabolism in a subset of proliferating cells
Source: Mol Syst Biol. 2025 Jun 5;21(8):4. doi: 10.1038/s44320-025-00099-0 (PMC12322234; doi:10.1038/s44320-025-00099-0)
Supplement: Supplementary file 7 — Source data Fig. 3 [file 44320_2025_99_MOESM7_ESM.zip › Figure 3/Figure3e/Fig 3E.xlsx]

## Sheet: README
Data	Unit	Figures
Lactate to Pyruvate ratio (C3 vs C4)	Abundance ratio	3E

## Sheet: 3E
	C3			C4
PNT2	1.05663		MR49F	1.12509
PNT1	1.03794		A2780	1.06198
NCIH226	1.09772		MDAMB468	1.06872
HT144	1.08345		MR42D	1.22126
BT20	1.07017		V16D	1.03298
DO4	0.980294		LNCAP	1.09776
PC3	1.04223		HUE-T	1.19071
A375	1.10202		22RV1	1.03128
MDAMB134	1.07021		D567	1.32386
WM2664	1.06755		CWR-AD1	1.11209
DU145	1.04699
C42B	1.0525
Detroit562	1.01338
SCC4	1.04479
BT474	0.939049
AML12	1.01124
OVCAR3	1.00669
A549	0.959741
HPDE	1.00159
