# Supplementary material for: Pathway metabolite ratios reveal distinctive glutamine metabolism in a subset of proliferating cells
Source: Mol Syst Biol. 2025 Jun 5;21(8):4. doi: 10.1038/s44320-025-00099-0 (PMC12322234; doi:10.1038/s44320-025-00099-0)
Supplement: Supplementary file 7 — Source data Fig. 3 [file 44320_2025_99_MOESM7_ESM.zip › Figure 3/Figure3f/Fig 3F.xlsx]

## Sheet: README
Data	Unit	Figures
Lactate production	Intensity	3F
Glucose and Glutamine consumption	% relative to start t=0

## Sheet: 3F
Lactate production
C3	C3	C3	C3	C3	C4	C4	C4	C4	C4	C4	C4
DO4	PC3	C42B	WM266.4	MDAMB134	LNCAP	AD1	V16D	MR49F	A2780	MR42D	MDAMB468
5124846	4753791	2140655	1899007	2600461	5384481	4154481	5632393	5473218	6933690	5920557	6095844
Glucose consumption
C3	C3	C3	C3	C3	C4	C4	C4	C4	C4	C4	C4
DO4	PC3	C42B	WM266.4	MDAMB134	LNCAP	AD1	V16D	MR49F	A2780	MR42D	MDAMB468
97.1571	94.9345	99.3705	97.1571	99.5056	99.479	86.1033	97.84	86.2111	96.7167	87.3567
Glutamine consumption
C3	C3	C3	C3	C3	C4	C4	C4	C4	C4	C4	C4
99.3288	99.1406	98.7887	99.8039	99.2071	98.1635	93.0603	97.2384	96.7307	94.9534	98.7516	88.1627
DO4	PC3	C42B	WM266.4	MDAMB134	LNCAP	AD1	V16D	MR49F	A2780	MR42D	MDAMB468
