# Supplementary material for: Pathway metabolite ratios reveal distinctive glutamine metabolism in a subset of proliferating cells
Source: Mol Syst Biol. 2025 Jun 5;21(8):4. doi: 10.1038/s44320-025-00099-0 (PMC12322234; doi:10.1038/s44320-025-00099-0)
Supplement: Supplementary file 7 — Source data Fig. 3 [file 44320_2025_99_MOESM7_ESM.zip › Figure 3/Figure3g/Fig 3G.xlsx]

## Sheet: README
Data	Unit	Figures
Oxygen consumption rate (C3 vs C4)	fmol/mm2/s	3G

## Sheet: 3G
	C4			C3
LNCAP	0.9699		C42B	0.9943
AD1	0.8882		PC3	0.6154
22RV1	0.7636		DO4	0.5935
MR42D	0.9572		MDAMB134	0.2699
MDAMB468	0.7224		WM266.4	0.5237
A2780	1.224
