# Supplementary material for: Pathway metabolite ratios reveal distinctive glutamine metabolism in a subset of proliferating cells
Source: Mol Syst Biol. 2025 Jun 5;21(8):4. doi: 10.1038/s44320-025-00099-0 (PMC12322234; doi:10.1038/s44320-025-00099-0)
Supplement: Supplementary file 7 — Source data Fig. 3 [file 44320_2025_99_MOESM7_ESM.zip › Figure 3/Figure3h/Fig 3H.xlsx]

## Sheet: README
Data	Unit	Figures
Fractional contribution of [U-13C]-glucose to lactate	% fractional contribution	3H

## Sheet: data
LNCAP	22RV1	AD1	PNT1	DO4	PC3	C42B
86.418	79.722	86.0733	94.121	92.7627	93.802	87.3603
87.2243	83.8927	88.428	95.031	92.4733	78.7747	88.3813
73.3687	58.878	72.093	82.478	87.38	91.108	80.442
84.408	81.628	90.811	95.3077	90.5507	91.0977	90.4763
83.294	79.0993	88.812	95.3883	89.5293	92.6543	91.5327
71.8833	80.7773	90.3143	95.2073	90.7313	93.0403	82.9807
89.0607	83.076	88.5917	93.444	89.5567	92.3643	85.6403
87.2747	77.6293	89.0723	89.1907	90.5647	92.6177	83.3567
87.214	81.7693	86.9353	94.2293	90.2467		82.69
