# Supplementary material for: Pathway metabolite ratios reveal distinctive glutamine metabolism in a subset of proliferating cells
Source: Mol Syst Biol. 2025 Jun 5;21(8):4. doi: 10.1038/s44320-025-00099-0 (PMC12322234; doi:10.1038/s44320-025-00099-0)
Supplement: Supplementary file 7 — Source data Fig. 3 [file 44320_2025_99_MOESM7_ESM.zip › Figure 3/Figure3i-3j/Fig 3I_3J.xlsx]

## Sheet: README
Data	Unit	Figures
Fractional contribution of [U-13C]-glutamine to lactate and TCA cycle metabolites	% fractional contribution m+3	3I, 3J

## Sheet: data
	LNCAP	22RV1	AD1	PNT1	DO4	PC3	C42B
lactate m+3	1.92873	6.93705	2.73483	0.597018	0.653034		1.42809
	1.90089	7.41887	2.55033	0.609674	0.668033	1.9218	1.61764
	1.59375	4.03577	4.09119	0.38204	0.622922	1.937	1.55031
	1.91414	6.53456	3.60551	0.420102	0.572785	2.21031	1.73719
	2.27169	8.75698	4.11476	0.379099	0.455654	2.10112	2.2425
	2.31531	8.13405	2.89396	0.429679	0.499607	2.10891	2.05973
	3.09111	5.3989	2.62989	0.245322	0.474304	1.97091	1.72502
	4.0052	5.45049	2.84406	0.289164	0.433895	2.08321	1.75754
	3.69909	5.78563		0.333585	0.427492	1.99311	1.87294
	LNCAP	22RV1	AD1	PNT1	DO4	PC3	C42B
PEP m+3	1.91287	3.7388	3.63135	2.18471	1.1031		1.13785
	2.18551	3.87218	2.47247	1.68082	1.69604	3.26674	1.26491
	1.413	3.15001	4.14374	2.98188	0.806027	1.79073	1.1397
	2.03154	4.20776	3.24615	1.9428	2.78231	1.62198	2.7584
	3.09184	5.25693	3.75204	3.44541	2.06227	1.5517	2.35464
	3.77072	6.57823	3.68893	2.85318	2.34096	1.63095	1.53209
	5.48256	4.89181	3.50557	2.00734	1.9205	1.31994	2.63478
	4.1489	8.07719	4.40451	2.10257	1.91949	1.55805	1.91141
	5.19444	7.33		1.2802	1.54211	2.12672	1.5378
	LNCAP	22RV1	AD1	PNT1	DO4	PC3	C42B
FBP m+3	23.8062	28.2804	26.4622	8.41689	8.30829	17.6925	6.06468
	28.1918	22.2932	29.6751	8.53904	6.54826	14.4958	8.61848
	23.3068	26.1504	21.7696	11.5578		7.27338
	37.9198	27.2493	16.857	2.07858	15.5546	11.8761	7.76455
	15.1984	30.4937	12.6725	3.39568	10.6374	10.5161	9.0728
	15.5842	13.6233		2.12592	3.18934	2.59033	3.12994
	11.65	15.6427		1.10853	4.29321	3.94701	1.76243
	6.30103	10.2098		0.875599	2.20711	2.72625	4.11607
	4.13057	8.37143		0.875905	2.23475	0.990792	1.66463
