# Supplementary material for: Pathway metabolite ratios reveal distinctive glutamine metabolism in a subset of proliferating cells
Source: Mol Syst Biol. 2025 Jun 5;21(8):4. doi: 10.1038/s44320-025-00099-0 (PMC12322234; doi:10.1038/s44320-025-00099-0)
Supplement: Supplementary file 8 — Source data Fig. 4 [file 44320_2025_99_MOESM8_ESM.zip]

Archive with 15 entries (9 files):
- Figure 4/
- Figure 4/Fig 4C.xlsx
- Figure 4/Figure4c/
- Figure 4/Figure4d_left/
- Figure 4/Figure4d_left/figure4d_left_input.xlsx
- Figure 4/Figure4d_left/figure4d_left_scaled_fitness.xlsx
- Figure 4/Figure4d_right/
- Figure 4/Figure4d_right/figure4d_right_input.xlsx
- Figure 4/Figure4d_right/figure4d_right_scaled_fitness.xlsx
- Figure 4/Figure4e_left/
- Figure 4/Figure4e_left/figure4e_left_input.xlsx
- Figure 4/Figure4e_left/figure4e_left_scaled_AUC.xlsx
- Figure 4/Figure4e_right/
- Figure 4/Figure4e_right/figure4e_right_input.xlsx
- Figure 4/Figure4e_right/figure4e_right_scaled_AUC.xlsx
