# Supplementary material for: Pathway metabolite ratios reveal distinctive glutamine metabolism in a subset of proliferating cells
Source: Mol Syst Biol. 2025 Jun 5;21(8):4. doi: 10.1038/s44320-025-00099-0 (PMC12322234; doi:10.1038/s44320-025-00099-0)
Supplement: Supplementary file 8 — Source data Fig. 4 [file 44320_2025_99_MOESM8_ESM.zip › Figure 4/Fig 4C.xlsx]

## Sheet: README
Data	Unit	Figures
Genes related to glucose/glutamine phenotype C3 vs C4	unscaled fitness score	4C, S3A

## Sheet: data
		C3	C3	C3	C3	C3	C3	C4	C4
		HT144	A375	WM2664	DETROIT562	SCC4	A549	A2780	MDAMB468
DEMETER	NDUFB5 (C1)	0.461	-0.6715	0.2255	4.594	2.0615	2.212	-2.583	-3.497
	COX7B (CIV)	-1.747	-4.8585	-7.5575	0.112	-1.6275	-1.391	-7.057	-8.897
	ATP6AP1 (CV)	0.097	-3.1085	0.4555	-4.99	0.2615	2.494	-10.971	-8.016
	ATP5PB (CV)	-2.763	-3.0825	-0.8225	4.257	2.7885	-2.972	-5.11	-7.91
	ATP5PD (CV)	2.213	-0.3855	-2.3235	2.534	4.1245	2.274	-2.543	-3.649
	GLS2	5.971	5.9045	4.3395	4.629	4.7445	5.24	2.99	3.487
		C3	C3	C3	C3	C3	C3	C4	C4	C4	C4
		NCIH226	A375	DU145	DETROIT562	SCC4	A549	A2780	MDAMB468	LNCAPCLONEFGC	22RV1
Project score	GLS	3.4185	4.9695	3.849	3.317	4.8715	6.2055	0.161	-0.812	1.2245	1.775
