# Supplementary material for: Pathway metabolite ratios reveal distinctive glutamine metabolism in a subset of proliferating cells
Source: Mol Syst Biol. 2025 Jun 5;21(8):4. doi: 10.1038/s44320-025-00099-0 (PMC12322234; doi:10.1038/s44320-025-00099-0)
Supplement: Supplementary file 9 — Source data Fig. 5 [file 44320_2025_99_MOESM9_ESM.zip]

Archive with 7 entries (3 files):
- Figure 5/
- Figure 5/Figure5a/
- Figure 5/Figure5a/MSB-2024-SourceDataForFigure5a_metabolite_correlation.csv
- Figure 5/Figure5b/
- Figure 5/Figure5b/MSB-2024-SourceDataForFigure5b_intensity_heatmap.csv
- Figure 5/Figure5c/
- Figure 5/Figure5c/MSB-2024-SourceDataForFigure5c_ratio_heatmap.csv
