# Supplementary material for: Pathway metabolite ratios reveal distinctive glutamine metabolism in a subset of proliferating cells
Source: Mol Syst Biol. 2025 Jun 5;21(8):4. doi: 10.1038/s44320-025-00099-0 (PMC12322234; doi:10.1038/s44320-025-00099-0)
Supplement: Supplementary file 9 — Source data Fig. 5 [file 44320_2025_99_MOESM9_ESM.zip › Figure 5/Figure5a/MSB-2024-SourceDataForFigure5a_metabolite_correlation.csv]

	metabolite	cor
1	3PG_2PG with 3PG	0.0597715624775795
2	6-PHOSPHOGLUCONATE	0.537861292213229
3	ACCOA	-0.0121595660909018
4	ALANINE	0.377912927014118
5	ARGININE	0.226203115578175
6	ASPARAGINE	0.112991983810663
7	ASPARTATE	-0.207692963840625
8	ATP	-0.0852464267036491
9	CITRATE	0.3772381431952
10	COA	0.561598164598488
11	CYSTEINE	0.165618284913258
12	DHAP, GAP with DHAP	-0.154845374303726
13	FUMARATE	-0.238013307774743
14	DHAP, GAP with GAP	-0.378311172292291
15	GLUCOSE	0.0739960444382532
16	GLUCOSE 6 PHOSPHATE, GLUCOSE 1 PHOSPHATE AND FRUCTOSE 6 PHOSPHATE	0.0235572931502865
17	GLUTAMATE	0.270155961613254
18	GLUTAMINE	0.542556940219692
19	GLYCINE	-0.36000596081559
20	HISTIDINE	0.34885115775552
21	ISOLEUCINE, LEUCINE with ISOLEUCINE	0.0444096798589127
22	LACTATE	-0.316466134201658
23	ISOLEUCINE, LEUCINE with LEUCINE	0.166872500778469
24	MALATE	0.0705434807418813
25	MALONYL-COA	-0.18935807795291
26	METHIONINE	0.59037237524454
27	NADH	-0.00720911296235589
28	NADPH	-0.224768733380321
29	OXOGLUTARATE	-0.166049877165599
30	PEP	-0.207872375114113
31	PROLINE	-0.505448925043377
32	PYRUVATE	0.361725534885903
33	R5PRU5P	0.505537628203743
34	S7P	0.358974124684793
35	SERINE	-0.307725714613007
36	SUCCINATE	0.446024904848611
37	SUCCINYL-COA	0.131470727474704
38	THREONINE	0.0829415474334569
39	TRYPTOPHAN	0.243757694935451
40	TYROSINE	-0.134342052096152
41	VALINE	0.0660072178730737
