# Supplementary material for: Pathway metabolite ratios reveal distinctive glutamine metabolism in a subset of proliferating cells
Source: Mol Syst Biol. 2025 Jun 5;21(8):4. doi: 10.1038/s44320-025-00099-0 (PMC12322234; doi:10.1038/s44320-025-00099-0)
Supplement: Supplementary file 9 — Source data Fig. 5 [file 44320_2025_99_MOESM9_ESM.zip › Figure 5/Figure5b/MSB-2024-SourceDataForFigure5b_intensity_heatmap.csv]

	MCF7	OVCAR3	MDAMB231	NCIH226	MIAPACA2	DU145	PANC1	MDAMB468	BT20	BXPC3	PC3	A549	HCT116	ASPC1	HT29
Glycine	0.420959261664468	-0.0291479159699882	-1.37955862539277	0.168992052158105	0.256512644975406	1.13541411756182	-1.80581305184907	1.19390338888999	-0.418638547112415	-0.0711042248439157	-1.16627632173512	0.659398472491307	1.75992378572325	-0.869097831319803	0.144532794758745
Pyruvate	-1.37580518911084	2.65090744015801	-0.312286181304843	-0.839987881039191	-0.776906923014359	-0.0169758686378099	0.257403014439545	0.0241891983973139	-0.812726550810495	0.253109300885975	0.641992255899662	-0.405166564252097	-0.954333121284806	0.780270677007153	0.886316392666821
Alanine	1.41512933794021	0.393184991931121	-1.42175287281485	0.0820850633771204	-0.136629577243737	-0.34085723505061	-0.239668059991442	-0.162208876219585	-2.28821893989649	0.355229904655322	0.386628043029921	-1.00849765885979	0.819087535139697	1.28864851983178	0.857839824171359
Lactate	1.08103260724006	0.655621087204706	0.776581269015358	-0.877569251791488	0.419218062329502	0.258716602293772	0.461510108290419	0.752401906043218	-1.23558312281732	0.379578446129119	-2.3019583223276	0.385630538630212	-0.982231776748231	-0.860517439921687	1.08756928642995
Serine	1.12502202704942	1.48262136265873	-0.875904104031207	0.0162194779230952	0.172696055160468	-0.887933037279163	-0.716469488639467	0.418294045231382	0.902344922851914	1.36162399665764	0.587383323243129	-1.62697660403301	-1.33596014740634	-0.86959930610852	0.246637476721921
Proline	0.583071850815059	0.345154104851813	0.589562441355562	0.322766744880996	0.0911654180952971	-0.318383274110664	0.346439234725398	-1.48052229364455	-1.84105869027531	0.455188459173324	-1.0632491000018	-0.755270654859311	1.74785397874283	-0.469828919948015	1.44711070019938
Fumarate	1.55889795903186	0.218847449607648	0.0675790539789536	-0.0967076269785148	-0.60295746578813	0.797549742134389	-0.712513983765513	-0.498756493526128	-1.89020307788704	1.32488322240923	-0.0447476944180254	-1.8187007029017	0.704303591544507	0.245772691586533	0.746753334971938
Valine	1.68206205910442	0.753392796528762	-0.410147462710684	0.885054771885552	0.138332483919791	-1.08392281607573	-0.768316416283267	-0.501586383414054	0.224789740423724	1.996039414784	-1.38871833890037	-0.574784471190101	0.492587176144879	-0.855882931722424	-0.588899622494528
Succinate	0.43298361202769	0.239739088685171	-0.582273433608726	0.302335397988256	-0.628901850735125	-0.412313481706381	0.0938089468978103	0.0247353010302271	-0.756763585398316	-0.218220982965626	-0.322509856940619	-0.689799552895159	-0.422908956242651	3.34735754054931	-0.407268186685884
Threonine	0.769806798004049	0.863924185974734	-1.00396563559645	0.0755910692022642	-0.0634025663085154	-1.23582552877201	-0.572127099743252	0.0641218950048162	-0.0591272733512284	2.01409967258957	-0.51355447170828	-1.52133036502394	1.40137189674891	-0.870848638903919	0.651266061883249
Cysteine	0.353540262482335	0.0358231454836436	-0.562416903280379	0.260416231768278	0.591509683798766	-0.0948734127182334	-1.27409837696956	-1.46017953495108	0.341280566760147	2.50123630379647	-1.10599152376862	-0.690498285150013	0.379770883437368	-0.307064428440732	1.0315453877516
Isoleucine, Leucine	1.48251323531037	0.401108404143954	-0.460407009424144	0.965004001154047	0.237269150539926	-1.20810086502417	-0.809622450998048	-0.502506730453998	0.119581278263491	1.97832756985442	-1.01556467763682	-0.702530392151351	1.08170318999028	-1.11788686021426	-0.448887843353707
Asparagine	0.68376802148547	0.718575201746646	-1.12358106612583	0.271088464315366	0.0031430248942129	-1.0595486185889	-0.468096789103917	-0.20031718842148	-0.501328806426635	1.66508155243379	-0.0775582294984302	-1.57444911121762	1.9098335417709	-0.868854472861358	0.622244475597784
Aspartate	0.736402330932106	0.172395035659213	-0.314702505504364	0.693642544953644	-1.0948322704006	0.462954171649291	-0.647311286488051	-0.332492124209119	-1.6225138937378	0.683080817179059	0.898008758010579	-1.58955405343808	0.0855534675892513	2.10053709663893	-0.231168088834064
Malate	1.36640842546082	0.193710920685149	0.275824265350257	-0.338041384364062	-0.633803671934081	0.751448052554038	-0.60646315464221	-0.168236164155368	-1.70837556378168	1.42068674356846	-0.0381856686521387	-1.92029642944955	0.795896775891095	-0.436071366833068	1.04549822030237
Oxoglutarate	1.04700546733873	-1.22654001231476	1.47022209423108	0.0965935917962933	0.159990838536562	-0.230006422721794	0.786867838093746	0.0353200191711864	-1.18472956586582	-1.9943731820655	-0.701652007733045	0.997136471864737	0.326422037982445	-0.647888818782809	1.06563165046893
Glutamine	0.745207877382819	1.04035633367442	-0.86535237706553	0.183780290876943	-0.0178205398500679	-1.12348997808978	-0.352293213431074	0.898522403271054	-0.165663845724889	1.75328828709652	0.184067518940938	-0.957688723787615	1.30826454400905	-1.59851536217147	-1.03266321513134
Glutamate	-0.445585426257282	-0.311030315374671	-0.0860794270911021	2.56446709896633	-0.239886560562207	0.292265174238867	0.467212484164705	1.14940969823979	-0.717263916181918	-0.255675625348071	-0.853898094453062	-1.78837803978252	0.850819390875725	-0.387602832100673	-0.238773609333906
Methionine	1.15638488564803	0.919953018391906	-0.516980618226767	0.669942883117284	0.20691972997072	-0.955646761582686	-1.02207107256374	-0.333388894234834	0.158086346383563	2.03261215984879	-0.691954469674438	-1.17540096803341	1.18963091830954	-1.14672915648983	-0.491358000864123
Histidine	1.37266731443691	1.59313565163647	-0.552367149357817	0.720703546206198	-0.188158232043171	-1.2269381745798	-0.471838159966958	-0.437782579039811	-0.533628514025	1.48340131447067	-0.959763037995435	-0.64610497333595	0.875111170546616	-1.4306297089875	0.402191532034587
Pep	-0.343433947531883	0.709500588488826	0.654387887895656	-0.758048101999985	0.136041448334417	0.345419133984372	-0.309432274184758	2.30391166938474	1.3181125342372	-0.333531802217388	-1.00301775285107	0.275130467553644	-1.67162402007613	-1.00359645094164	-0.319819380076002
Dhap, Gap	-0.666505624387686	1.06185320714605	-0.514465450777382	-0.09542129487388	0.415468819554288	0.2121642683599	0.18356042739851	1.79547969598451	-1.0093325176525	1.56971335974419	-1.90620136494033	-0.647007751277346	-0.470394234183652	-0.642915773511731	0.714004233417068
Arginine	2.02258882254622	0.738063601417994	0.191453820402496	-0.5081247641265	-0.322042376221839	-0.679939025701671	-0.869363711656033	-0.596447691666443	1.14292784000004	1.63963366778607	-1.45828472484033	-0.505327796260088	0.0634764987410778	-0.99618811474231	0.137573954321289
Glucose	-1.53682599821319	1.87910235346527	0.109404037191629	-0.681682971716069	-0.3234857197027	-0.117661905763027	0.836816402411751	-0.526069026173208	-1.74626570724084	0.343159915727464	0.980924176512928	-0.158724194879539	-0.860781553463929	0.812546616092631	0.989543575750845
Tyrosine	1.29360273817028	1.14499855833014	-0.565966700951168	0.701620846828534	0.0467927871454306	-1.4987562575963	-0.750481687726097	0.135631891960508	-0.243686504391323	1.97703965540224	-0.807067337463383	-0.488364101646619	0.764739964920705	-1.33874634304761	-0.371357509935329
3pg_2pg	0.857212428133246	0.679981509682846	-0.221740053227495	-0.228708187007964	-0.242070901649608	0.124108621456578	0.610023354706755	1.02016354168567	-0.374343615656953	-0.483237186530803	-2.77961304335124	0.0547522278145618	-0.23121460359326	-0.469779040010754	1.68446494754844
Citrate	0.24758468018493	0.268610649088915	0.114422966681298	0.245990108816304	0.0894956396943469	0.114130727993073	0.268795259412033	0.592949859138469	-3.58169729786932	0.42047858873972	0.142361750499905	0.182526396248118	0.294819941739846	0.193716318514425	0.405814411117935
Tryptophan	1.39995010998882	0.925804784847552	-0.437101587588282	0.857294675036846	0.37144426287642	-1.33976108902502	-0.736658098718566	-0.360994107733737	0.109504364144008	1.85127790513494	-0.945811514632266	-0.283907047535337	0.68144993927962	-1.58619089850329	-0.506301697571719
R5pru5p	0.362504904580268	-0.491003824221147	-0.062349139113687	-0.45953015356272	0.0730547837193307	-0.205006907479886	0.33625942247737	0.170024162843654	-0.207191501438516	-0.166809076117248	-1.45205662109132	-0.0494307922153312	0.211145513515263	-1.16455403467853	3.10494326278248
Glucose 6 Phosphate, Glucose 1 Phosphate and Fructose 6 Phosphate	1.05149275222538	1.19705326480309	-0.772721677065687	-0.289191001216216	-0.524561356873779	-0.765103330072948	-0.036120787218366	2.44731558319553	0.20670819599686	0.00679896318077762	-1.68812854637237	-0.286302409361901	-0.688892220643783	-0.414129110280017	0.555781679703457
6-Phosphogluconate	0.496066138448553	-0.371072180945161	0.891895488479238	-0.433136505623882	-0.559956057672034	-0.338247027151152	0.20785614437067	0.545749948941229	1.4431854188358	1.76791816226868	-1.00593306803298	-0.955252908721364	-1.19722160266348	-1.50630350430521	1.01445155377109
S7p	0.595600751420839	-0.163609072244996	0.895267972400252	-1.50340943768544	1.17728820510047	-0.721570763952079	-0.218306434726047	0.407618310034024	-0.510191340574144	0.298181843630276	-0.626366034327429	-0.539270739541873	-0.0434019282635898	-1.3878783256282	2.34004699435794
Atp	-0.374145510379434	0.230554004749063	-0.886967660867412	-0.322195550254809	0.423297226522644	-0.387630179517879	1.4140987546099	1.68345955539111	-2.07319598989122	0.910533564104974	-0.599023972112046	-1.09299535399612	0.466108990646159	-0.274894571933275	0.88299669292839
Nadh	-0.171787180244368	1.26607448670422	-1.55985947790514	-0.258168267902167	0.83597923260523	0.255629661964927	0.563747766693811	0.38178166476821	0.33756225804775	0.467144043299194	-2.52404624836906	-0.514793170494911	0.419212801027216	-0.577025132575779	1.07854756238087
Nadph	-0.782339600229411	0.751338959335476	-2.13243000657115	-0.259232363395104	0.380985450251034	-0.68102047442156	0.362392034339501	1.30565859828414	-0.928097363962429	0.921380954818984	-0.496892208956825	0.646545475942951	-1.0467288808265	0.546005064322257	1.41243436106866
Coa	0.0741376996696382	-0.296788247319676	-1.22591244072193	0.104690504657486	-0.228958828542183	0.860660574019481	0.532921303179935	0.471664785890268	-2.37810750334148	-0.366221492382322	-0.869971453110005	0.26850183393125	1.80854035879558	0.159347394085285	1.08549551118867
Accoa	0.635239723781789	0.190929550227066	-0.461873921094049	-0.236414087192183	1.1586626992097	-0.0758509872391253	0.66790224497111	1.55100641878507	-2.02019780934131	-1.0315763357472	-1.43982036301151	-0.000190219410143992	1.25799576658345	-0.465788133015007	0.269975452492383
Malonyl-Coa	0.168815702243636	-0.0527214409188016	0.205230147406775	0.753983842903696	0.466924505506863	0.421188352413103	0.355856710725125	0.216280172375615	-2.91476641945884	-0.121681670588255	-1.69792691776543	0.695482984105442	0.687273105252878	0.177122170203828	0.638938755594362
Succinyl-Coa	0.591819497075774	-0.620518363634232	-0.482467441834584	0.508220842279616	-0.557542000585674	0.212138103144437	-0.0437616372087389	2.72269701413631	-1.26839823885831	0.47485680990227	-1.51285237481571	0.333116722010734	0.522110290273713	-0.205729657125889	-0.673689564759728
