# Supplementary material for: Pathway metabolite ratios reveal distinctive glutamine metabolism in a subset of proliferating cells
Source: Mol Syst Biol. 2025 Jun 5;21(8):4. doi: 10.1038/s44320-025-00099-0 (PMC12322234; doi:10.1038/s44320-025-00099-0)
Supplement: Supplementary file 9 — Source data Fig. 5 [file 44320_2025_99_MOESM9_ESM.zip › Figure 5/Figure5c/MSB-2024-SourceDataForFigure5c_ratio_heatmap.csv]

	MCF7	OVCAR3	MDAMB231	NCIH226	MIAPACA2	DU145	PANC1	MDAMB468	BT20	BXPC3	PC3	A549	HCT116	ASPC1	HT29
Lactate_Pyruvate	1.50688362004511	-0.154551162024017	0.857065252452021	-0.618734882005523	0.650932286518564	0.255610604807526	0.369934599614616	0.726961763999988	-0.982691656074967	0.291238513511737	-2.42897897000694	0.500654856156885	-0.689110107246519	-1.06916119345926	0.783946473710754
Accoa_Pyruvate	1.12275195434853	-0.870673208339703	-0.284174175570929	0.127049314975157	1.3273398488158	-0.0666597812617694	0.466226247637602	1.32772183382863	-1.45285330497934	-1.00033384573413	-1.49928943302125	0.156281228600052	1.49142057542022	-0.716550532317674	-0.128256722401219
Coa_Pyruvate	0.508809083698083	-1.07046238192185	-1.07732758471898	0.363364751270642	0.0217023254373836	0.819085654753964	0.419568036326374	0.436058847883578	-2.03741754954455	-0.43008117894733	-1.02169965946005	0.380265972236342	2.04589797137564	-0.0963468863736075	0.738582597984362
Citrate_Pyruvate	0.339778335931832	0.109567283034895	0.136508103215055	0.302893955122561	0.140214168598008	0.118037959658404	0.255352916909636	0.594258344534573	-3.5796987105202	0.406710210885288	0.106053355517019	0.210841894542507	0.359989107507647	0.148432862698309	0.351060212364467
Oxoglutarate_Pyruvate	1.36220526959404	-1.86576036074353	1.30941271461542	0.370001088920833	0.399631705956828	-0.192389208305267	0.540558965347335	0.0102128419580963	-0.702425812155356	-1.72366872278538	-0.801854469733669	0.954755077145808	0.602688149412759	-0.80472422740914	0.541356988181237
Succinate_Pyruvate	0.819255247856108	-0.399050944883626	-0.533279201546259	0.53620980806639	-0.468277331186753	-0.427099012681564	0.0336937924001287	0.0202761353365845	-0.595120044269736	-0.29059181444998	-0.493768522383549	-0.623891195756566	-0.205082011444942	3.26667612408389	-0.639951029140122
Fumarate_Pyruvate	2.12147180158969	-0.963908335709467	0.200556727554593	0.290241355348155	-0.21720257920654	0.74601446583864	-0.783290826026586	-0.481170518252772	-1.41721350367264	1.10999732537478	-0.3353451700854	-1.52696255146554	1.10232223195986	-0.129254520236812	0.28374409699002
Malate_Pyruvate	1.93231926260124	-0.964207526838421	0.394399336031478	0.0535716855822736	-0.255621802200501	0.706289321383295	-0.685246482719767	-0.173600345551119	-1.2597735495916	1.20735893989761	-0.324040518225029	-1.63409918212626	1.18463086989291	-0.752126282543267	0.570146274407204
Nadh_Pyruvate	0.0816888501181814	0.765698505336325	-1.54200816512643	-0.10932943270399	1.00993296695595	0.263720324353056	0.52486277512933	0.384573195091273	0.501762210026881	0.427531404324334	-2.6667313828576	-0.453449853798116	0.614327775245631	-0.72466452487975	0.922085352784913
Nadph_Pyruvate	0.0426102669799791	-0.907929151217889	-2.23331124374821	0.27775325535304	0.973796804077279	-0.767243166029466	0.235545387010348	1.47055368536072	-0.514539786594502	0.873437766913697	-0.994634563310814	1.01817170808701	-0.555395782312407	0.0892001586470416	0.991984660784169
Atp_Pyruvate	0.816449615290207	-1.89906572503304	-0.514282687300577	0.409195030416425	1.00229411335867	-0.32650263551667	0.985558680724769	1.41053020249725	-1.1315209525393	0.560273586064348	-1.03580574272319	-0.615893697398789	1.19011201599398	-0.871591596558601	0.0202497927245082
S7p_Glucose	1.80148852551572	-1.58981333745977	0.32903791721803	-0.274596141466364	0.882009404803371	-0.34001369440519	-0.856777123827559	0.650405329707416	1.36587129351225	-0.189929555408344	-1.17322203155657	-0.205597391610084	0.720732704883607	-1.4333592376047	0.313763337698179
Nadph_Glucose	1.43936336122087	-1.59761068972854	-1.14560507434358	0.608780380831571	0.486749884710038	-0.239968505200872	-0.776586606507466	1.16517135526002	1.65012284032779	-0.0162153312184349	-1.2883717029867	0.419238530003474	0.44521950594021	-0.672598517399651	-0.477689430908729
Dhap, Gap_Glucose	1.31014997799148	-1.28457455590963	-0.402878846045321	0.611121490793651	0.472135882900452	0.161906621038443	-0.767199163409351	1.35621260212047	1.38806257259434	0.323540656528869	-1.80964404126224	-0.200743745120659	0.624150211568452	-1.11055400732709	-0.671685656461875
3pg_2pg_Glucose	1.79860487847271	-0.760940341674398	-0.275058948627817	0.273641360413214	0.00592024420742092	0.123352816702883	-0.180534235246819	1.07168763265988	1.00757169107809	-0.607719118947405	-2.51139852954317	0.10281867565475	0.405760615915464	-0.886137540713294	0.43243079964848
Pep_Glucose	1.329795786971	-1.33219402373623	0.0456475054536139	0.324155193021326	0.274528082112332	0.15250786182788	-0.846197028244926	1.15678612797777	2.14092352486994	-0.454627292113162	-1.15857581476895	0.167691667739348	0.19725251718798	-1.03012590567333	-0.967568202624587
Atp_Glucose	1.64757948256712	-1.77924107631706	-0.417439111383228	0.606557637522527	0.40947412057832	-0.0416299116015903	-0.536630229826096	0.99728978721714	1.39989294211296	-0.173682634557185	-1.19347175155194	-0.192735294373147	1.04643073188298	-0.951611648120743	-0.820783044150086
Pyruvate_Glucose	1.59176764465181	-1.40867855907277	-0.290619064509295	0.554190183039724	0.105424031927032	0.080083461899982	-0.968015605411108	0.62127834521053	2.10658237050484	-0.401272596189851	-1.01702152893269	0.0120822120961542	0.760337474767307	-0.789566874673168	-0.956571495308483
Lactate_Glucose	2.14046234129205	-1.03021984201365	0.367597692454069	-0.0655737978134316	0.502565645298924	0.219620393016277	-0.409321444269001	0.907743254061545	0.653019897556976	-0.0792010452805096	-2.21189678753535	0.338158757006695	0.0168497328228987	-1.21084824793996	-0.138956548657529
Nadh_Glucose	0.831201644929921	-0.125625420508095	-1.35907784890462	0.169301393215323	0.851838092659252	0.241079186735007	-0.0800625123583437	0.608338911881962	1.45479543126292	0.130736580242763	-2.5091078816704	-0.364612921619486	0.86851969501459	-0.943317053365026	0.225992702484226
Alanine_Serine	0.0747898933997518	-0.889623494646876	-0.354450354721881	0.0177327019676368	-0.264284882232082	0.463392712648203	0.391710291635974	-0.475014757395304	-2.3148885820667	-0.827173167781316	-0.220259246640609	0.606383121084154	1.74221113875326	1.66456531100378	0.384909314991993
Glycine_Serine	-0.73251763552782	-1.19506896080699	0.0508476143382082	0.0298336571448164	-0.0582357253460513	1.27069167288344	-0.28856120914147	0.169504059728768	-0.93647771359427	-1.12498502933042	-1.0328913969409	1.73204987673599	1.99473274415913	0.290726702578505	-0.169648656880932
Threonine_Serine	-0.416605959866003	-0.687538109977968	-0.132559254432663	0.0444868314937063	-0.275708316022117	-0.377505999837139	0.164655829402985	-0.405242935454629	-1.04002091769581	0.602236491331456	-1.18970640356244	0.15880406105523	3.14270553421701	0.00864396728036511	0.40335518206806
Aspartate_Serine	-0.0348620364016003	-0.694593655968983	0.228642547620599	0.57632673620359	-1.06820653094296	0.941644457301536	-0.168953141289487	-0.5450663666544	-1.8917817742276	-0.209694188266455	0.409680498092176	-0.485740604084071	0.890226232628246	2.41422174598233	-0.361843919992913
Asparagine_Serine	-0.305823668676127	-0.564073102986909	-0.385174819416557	0.240483880609145	-0.163608284946969	-0.307819624051269	0.149444291899484	-0.573801598873473	-1.26166470242346	0.42826837068435	-0.59486040599907	-0.174103197314639	3.25348032065181	-0.126182481644323	0.385435022487993
Proline_Serine	-0.315440976276185	-0.676063819033291	0.962918171317322	0.183736707685706	-0.0735972127838387	0.319178824840308	0.679861715328068	-1.29076280224885	-1.79673448552911	-0.535928219008319	-1.10370716436151	0.502989304482082	2.13734211422676	0.198315593048752	0.807892248312119
Glutamate_Serine	-1.14025646803907	-1.31895821884025	0.642729826867992	1.45867781291465	-0.309277893808964	0.88390952566177	0.841461332759187	0.301709050096014	-1.1324983479298	-1.20311950218572	-0.979499280707861	0.23771315786819	1.63018169022427	0.453501047517193	-0.366273732397621
Glutamine_Serine	-0.0930623674502482	-0.0546497508579794	-0.280948108227696	0.192506809119143	-0.174446992031829	-0.583290902538775	0.197979080126764	0.671370952592729	-0.933773071651492	0.827985323670066	-0.286489429097874	0.281455571570955	2.81675166343148	-1.17427239136353	-1.40711638729173
Arginine_Serine	0.267457117848481	-1.1340571115954	1.2274147230962	-0.466495687017427	-0.498347481580234	0.498349878954654	0.121152249006783	-1.00507643462638	-0.168610238373654	-0.301573689384629	-1.88764196787714	1.62498175560791	1.72831116650406	0.204969299614466	-0.210833580177686
Histidine_Serine	0.049519258550781	-0.123619966890184	0.430016010685147	0.650374792492173	-0.39194273315924	-0.229305648513626	0.325056549688219	-0.889971099904459	-1.47576577082124	-0.09748199463468	-1.55490510253437	1.23995399684228	2.43194426701556	-0.45331850230529	0.0894459434889184
Valine_Serine	0.248806383479415	-0.938297831086573	0.604102575059504	0.772143638331381	-0.0912479671150649	-0.0274017942278364	0.0741455826413395	-0.941409256270628	-0.801780516459323	0.268616210685722	-1.91833341682672	1.36955891940782	2.04837325038629	0.169630422808849	-0.836906200814188
Isoleucine, Leucine_Serine	-0.0776234763849834	-1.25011284792528	0.584891248166544	0.718588986632173	-0.0286442808472025	-0.0174422170470883	0.11550141111837	-0.868138126102699	-0.884811753394134	0.0504967347455774	-1.43900469455865	1.28023540691406	2.42686303100325	0.0360782135327773	-0.646877635852702
Methionine_Serine	-0.261866326004119	-0.86012950647105	0.544848195731613	0.577348281039708	-0.0361258889283311	0.136279197567616	-0.13643887574944	-0.812605809940057	-0.904980446840304	0.24682880701738	-1.32578228350247	0.855709121874249	2.81143382592193	-0.0705817627633975	-0.763936528953351
Tyrosine_Serine	-0.250049947411861	-0.774334989725344	0.559061828238183	0.56237194844333	-0.194469998319091	-0.268936776516201	0.190822328452515	-0.408087725725616	-1.28079138449074	0.0439542772270865	-1.40441959921154	1.6263040117925	2.38794385454617	-0.147166889974859	-0.642200937324543
Tryptophan_Serine	0.0751392001872305	-0.724954150655767	0.544264155026938	0.781058681021231	0.141598821655261	-0.342128320369038	0.0623544899643391	-0.816704837133964	-0.879997332186626	0.236990598886854	-1.54047215019094	1.61191101419024	2.23261648785059	-0.608498874743313	-0.773177783503065
Alanine_Proline	0.56436365400201	-0.0595822225443158	-1.87822046812224	-0.305823516304381	-0.248036597184026	0.0208304379133391	-0.610420046115976	1.56411993526032	-0.0278522025359608	-0.210379483586042	1.55899304279455	-0.0920514373855698	-1.13188482822965	1.66170856038374	-0.805764828345805
Glycine_Proline	-0.369622612238389	-0.365089963777035	-1.19616513802878	-0.253659531465055	-0.00266056346577767	0.799357531324162	-1.18534410524426	2.02987219719676	1.60474836671576	-0.481935580038012	0.417534265145935	1.0034996629989	-0.764688763610326	-0.0124061703509151	-1.22343959516297
Serine_Proline	0.256704033934801	0.64049083687656	-0.960883311068447	-0.243729926662788	0.00996915303216235	-0.373753520609901	-0.708795529946282	1.34246060033972	1.97067448203237	0.489022864165459	1.12210083694667	-0.546490916587587	-1.91596749734814	-0.257839545912061	-0.823962559192544
Threonine_Proline	0.065289343796743	0.386392398055405	-1.47941302329737	-0.282962021337314	-0.175129584019148	-0.817206687876898	-0.874385900149604	1.65004550560397	1.96172382560409	1.27866004915985	0.627203947456091	-0.638344641646157	-0.511057634115726	-0.333102179570848	-0.857713397663096
Aspartate_Proline	0.242708151508724	-0.0939619202361978	-0.672476003585615	0.377886894293578	-1.05164348770238	0.611864972698915	-0.813219026014422	0.713451281231789	-0.270475039818275	0.280532957013149	1.56188315263574	-0.971136671326737	-1.01748194043964	2.21079007792246	-1.1087233981811
Asparagine_Proline	0.105473700609935	0.391623627452137	-1.81714053254643	-0.0648966123764838	-0.112334608002521	-0.850252649722814	-0.881910215042404	1.42824226123259	1.51345185116597	1.28526569286965	1.07458921777572	-0.97095841564291	0.195841499522318	-0.48011329273342	-0.816881524561336
Glutamate_Proline	-0.83532974383887	-0.542851540164882	-0.623691267668839	1.23698927942986	-0.268238586806135	0.451991996818002	-0.0682633333673702	2.22283787455958	1.36419763370691	-0.607402056701001	0.45419990509143	-0.454184989499657	-1.05747119453746	0.168498529380883	-1.44128250640243
Glutamine_Proline	0.200962558858763	0.608191886737022	-1.12606189351253	-0.0883080497061253	-0.101238830081622	-0.766870896608103	-0.549338480817183	1.87647162420311	1.19722896160279	1.12066422418003	0.902444890314006	-0.328764669466002	-0.104947011114301	-1.07680903074469	-1.76362528384514
Arginine_Proline	0.577503608616113	0.0677107234406773	-0.467671041914675	-0.627313960570111	-0.308400903886454	-0.13388594968063	-0.855905299662754	1.09015977856185	2.59450933880685	0.480444842373364	0.123501238017482	0.396539611509714	-1.52289349656333	-0.177300135519341	-1.23699835352874
Histidine_Proline	0.539027348975792	1.02047406970622	-1.19849870790582	0.253693719930783	-0.308456883919899	-0.800070494074178	-0.857761809479149	1.40496908785343	1.79831217925091	0.789466188286273	0.351787293060425	0.271604550224179	-1.17723327430852	-0.816338331701021	-1.27097493589942
Valine_Proline	0.603783149406123	0.174569050377945	-0.886366869428806	0.290966292314811	-0.0210930641314855	-0.517224958127882	-0.918060788964263	1.13740538992561	2.12693578537235	0.954507977836785	0.000849909843064762	0.302076792317027	-1.28572391721286	-0.198706354454562	-1.76391839507385
Isoleucine, Leucine_Proline	0.368955627537635	-0.118891746236197	-0.952155803026027	0.290530817703628	0.0340829898133036	-0.545245523881815	-0.948501172008516	1.27345881650804	2.18925047002047	0.841204970376356	0.406087584682341	0.28743703233067	-1.04661646999337	-0.321056214997665	-1.75854137882884
Methionine_Proline	0.207724203492914	0.279048867796207	-0.978630709924452	0.123251915503189	0.024545259023008	-0.408340284204982	-1.10705073457331	1.32091605302494	2.13660417464755	0.957697603892547	0.573865329718176	-0.122353074350184	-0.872686376022698	-0.395741504862942	-1.73885072315995
Tyrosine_Proline	0.221641753099369	0.365044620315274	-0.979093564964046	0.0995074872800949	-0.0958905788789525	-0.71182564333894	-0.86735362707573	1.67385355883593	1.83143839247288	0.791598150202098	0.538148819955207	0.424210684907929	-1.2034850369803	-0.451892741766718	-1.63590227406411
Tryptophan_Proline	0.455046116087993	0.332237978538068	-0.905221758306869	0.30271118709334	0.161747168665965	-0.750600122246478	-0.908219912205141	1.206705096606	2.00027488598886	0.913121499507291	0.291686053912431	0.499520984753197	-1.10776822232732	-0.79776808687677	-1.69347286919058
Alanine_Methionine	0.305650905224829	-0.373474441150936	-0.864788007131899	-0.451642066336281	-0.292546197188948	0.438208742456353	0.582967934359924	0.100565663216855	-2.1085607344882	-1.19299336917801	0.871181133359853	0.0159031519490186	-0.215398416973006	2.06200353045455	1.12292217142591
Glycine_Methionine	-0.834802901521059	-0.920892854399957	-0.488060551942825	-0.552290591296785	-0.0474051208137503	1.76875129006834	-0.290485754804841	1.15290883999148	-0.469433620053361	-1.94090545016953	-0.161861818073389	1.66097224935824	0.03505227849541	0.517593811541539	0.570860193620499
Serine_Methionine	0.241746443117852	0.891802526595261	-0.590895840638528	-0.623437893083079	0.00382212498022221	-0.175270461515632	0.109064697508782	0.839099017649467	0.941714720079965	-0.288937198509972	1.41833307826502	-0.899102730071793	-2.6931421710561	0.0398844422133756	0.785319244465172
Threonine_Methionine	-0.357915702637444	0.251597987035781	-1.30207984627471	-1.00636689927917	-0.501602078293143	-1.03706323576653	0.598534076615913	0.753223513746832	-0.405954341236711	0.747011301190346	0.117694161236618	-1.28979039488489	0.922857586558116	0.149004313432548	2.36084955855651
Aspartate_Methionine	0.0969129771354244	-0.292634230208919	-0.0491706210888512	0.29198859345794	-1.10954539022426	0.908717636162633	-0.111215025291282	-0.155901869296806	-1.56947107471498	-0.35127923243808	1.17769064965416	-0.934647300277596	-0.493088832781488	2.57550200072194	0.0161417191901752
Asparagine_Methionine	-0.199378730708379	0.151693517795527	-1.41504250240043	-0.337306934749748	-0.245972358706199	-0.740660078477239	0.465443065240155	0.0662966616927695	-1.10258747638299	0.445619025966572	0.762781461223092	-1.43687503067825	1.91619126969423	-0.130601069414503	1.80039917990539
Proline_Methionine	-0.25094994239374	-0.321301006982982	0.991031676313486	-0.167029560999383	-0.0681321094287571	0.376537377377187	1.13415374903703	-1.29875191849005	-2.00379083496625	-0.968301792978505	-0.607263135577935	0.0807435254278472	0.874301903760265	0.363337534036645	1.86541453586516
Glutamate_Methionine	-1.31545773920553	-1.02512640757012	0.360858116430245	1.41360583808268	-0.386079170239945	1.06634569310631	1.27203937937203	1.1936690442922	-0.722902656536184	-1.84086206536297	-0.108903003140694	-0.453298017219522	-0.349721254487838	0.681200814411359	0.214631428067976
Glutamine_Methionine	0.139666601869045	0.844547576143633	-0.955456152864552	-0.319488239158842	-0.214820807292501	-0.978668924017872	0.42885301415821	1.86976484542492	-0.415282572784579	0.926025521618593	1.01929633987208	-0.4738492897668	1.01856823097051	-1.62320225331447	-1.26595389085737
Arginine_Methionine	0.846178244270761	-0.427522077698276	1.03138997240688	-1.6529329918816	-0.74376935111214	0.555597585830135	0.404566586474318	-0.295409465002986	1.23041254642297	-0.881866831589316	-0.897146395090665	1.14248743541791	-1.66139276442892	0.429752188826855	0.919655317154051
Histidine_Methionine	0.667940390177089	1.58534300206272	-0.18304213347806	0.235119268667487	-0.808577287422741	-0.80201851076329	1.02116864251857	-0.296068306839387	-1.4570322244717	-0.736503459848407	-0.733726311878271	0.948070705950747	-0.429051651745664	-0.874968028394149	1.86334590546505
Valine_Methionine	1.49800589347656	-0.355727935432556	0.242173497795471	0.640665620205085	-0.168947921124397	-0.466651262899113	0.611074280373571	-0.503814484105264	0.195109599261518	0.0959038838118131	-2.03230589819677	1.58935464936529	-1.72568762972107	0.706508569510042	-0.325660862320192
Isoleucine, Leucine_Methionine	0.743468640050185	-2.0448184980615	0.34875722020358	0.794860849356246	0.0291911064007922	-0.623294066897403	1.07939406545484	-0.508100187352678	-0.195270317581555	-0.772247490338951	-0.954922980429793	2.08199109054333	-0.725563993358814	0.456207706386493	0.290346855625262
Tyrosine_Methionine	0.0521439862298521	0.343943513346395	-0.00968465168756475	-0.10142734131253	-0.498210553108855	-1.27476920222118	1.02835285200061	1.36190394551985	-1.13791349879316	-0.654551972219617	-0.146093293330217	2.24901484149069	-1.42145519581864	-0.240620545039796	0.449367114944091
Tryptophan_Methionine	0.957411824122912	0.251113394462489	0.0964008676682624	0.692999540139939	0.519722267332066	-1.38037959159848	0.565789920596248	-0.164235847214361	-0.0934017310778104	0.0165372859901333	-0.91909655697963	2.31774616141381	-1.08540296742266	-1.60476827831084	-0.170436289122076
Glutamate_Glutamine	-0.992421325577372	-1.18779159205499	0.818373991934122	1.13488492452585	-0.158098203085987	1.32716373209671	0.570289830215643	-0.315728839510098	-0.268544253403687	-1.76593703866082	-0.683672220641073	-0.0481663053193158	-0.840477277741393	1.49154773987775	0.918576837344671
Lactate_Glutamine	0.132927693001191	-0.342234104760836	1.1746206457433	-0.755732935087356	0.254294236395593	1.02424486987144	0.538710315199338	-0.18446257899367	-0.755234701558426	-0.971239121362429	-1.70146038316444	0.975161444954681	-1.5404430751618	0.611348519084458	1.53949917583896
Accoa_Glutamine	-0.368943063992962	-0.867210420446948	0.534544607028861	-0.351692728633411	0.638862443576223	1.04245072395864	0.686384000262826	-0.00289832620677306	-1.06175558118547	-2.08427474552497	-1.03717444503396	0.911662035882922	-0.519596333435477	1.32271986874143	1.15692196500908
Oxoglutarate_Glutamine	-0.08931681199663	-1.30714882007281	1.34432048727705	-0.135650632158758	0.0392963366971302	0.702490803055781	0.591749578894209	-0.650544388199122	-0.496729929067771	-2.05738160277884	-0.510796690609476	1.18504322468074	-0.783805202367435	0.885386693295964	1.28308695334996
Succinate_Glutamine	-0.163137934178561	-0.42966224121908	0.0644476578868152	0.052981987918066	-0.433460656412079	0.333489643024996	0.218039697169916	-0.490182064485114	-0.438236702922064	-1.03386627990491	-0.343483022359011	0.0453775655126726	-0.954321033611709	3.28992714990281	0.282086233677258
Fumarate_Glutamine	0.105258068443863	-0.889872319170559	0.890698751009822	-0.277705266792462	-0.37104158084868	1.62221028552387	-0.106026356694067	-1.15263471174907	-0.967834444763269	-0.9211826141571	-0.248695381602829	-0.146314558095266	-0.864974339100188	1.84103923159306	1.48707523640286
Malate_Glutamine	0.0214205406109536	-0.939097571943496	1.06888566457809	-0.434390653722925	-0.41236073945338	1.68087949685043	-0.0521667637670769	-1.01748789462051	-0.923878516746705	-0.89046719492254	-0.253816149290019	-0.242734815719637	-0.840473406190179	1.47299112344114	1.76269688089586
