# Supplementary material for: Pathway metabolite ratios reveal distinctive glutamine metabolism in a subset of proliferating cells
Source: Mol Syst Biol. 2025 Jun 5;21(8):4. doi: 10.1038/s44320-025-00099-0 (PMC12322234; doi:10.1038/s44320-025-00099-0)
Supplement: Supplementary file 10 — EV Figures Source Data [file 44320_2025_99_MOESM10_ESM.zip]

Archive with 4 entries (4 files):
- MSB-2024-12275_FigureEV1SD.zip
- MSB-2024-12275_FigureEV2SD.zip
- MSB-2024-12275_FigureEV3SD.zip
- MSB-2024-12275_FigureEV4SD.zip
